# Supplementary material for: Modelling Highly Biodiverse Areas in Brazil
Source: Sci Rep. 2019 Apr 23;9:6355. doi: 10.1038/s41598-019-42881-9 (PMC6479156; doi:10.1038/s41598-019-42881-9)
Supplement: Supplementary file 1 — Appendix S1 [file 41598_2019_42881_MOESM1_ESM.xlsx]

## Sheet: Best model weights
Variable	Weight
Species Richness	0.568482
Areas of Endemism	0.938151
Phylogenetic Endemism	0.16632
Endemicity (Weight endemism Index)	0.537758
Threshold of model	0.645214

## Sheet: % of protection by Biome
	Amazonia	Atlantic Forest	Caatinga	Cerrado	Pampa	Pantanal
% of species	89.7279	85.1349	74.002	74.8919	75.3558	34.9571
% of lineages	87.7069	86.2767	73.3246	75.5013	65.9589	50.3348
% PE	82.6823	77.5492	69.2471	67.311	66.7432	44.3642
% WE	91.1005	82.9948	74.5831	73.317	79.4289	31.6841

## Sheet: Tests
		Phylogenetic test		Surrogate test
	Without phylogenetic data	Angiosperms	Arthropods	Vertebrates	All Data
% of species	88.0186	77.4034	70.2585	82.4015	96.3132
% of lineages	58.9813	86.2588	82.1072	91.8995	97.1975
% PE	77.8532	58.2501	53.2128	69.6695	89.3246
% WE	49.4616	57.6097	49.5331	64.2529	92.6936
% of area	4.993	9.66567	3.19932	17.2575	10.3578
Optimization Index	0.673304	0.602148	0.605786	0.597983	0.835245
