# Supplementary material for: Modelling Highly Biodiverse Areas in Brazil
Source: Sci Rep. 2019 Apr 23;9:6355. doi: 10.1038/s41598-019-42881-9 (PMC6479156; doi:10.1038/s41598-019-42881-9)
Supplement: Supplementary file 3 — Appendix S3 [file 41598_2019_42881_MOESM3_ESM.xlsx]

## Sheet: Appendix S1
Detailed information on the database, including data sources, georeferencing criteria, number of records per group, number of species per group and taxonomic catalogues used to access taxonomic identity within each data partition.

## Sheet: Detail of database
								Georeferencing						Source of databases
								Total of records			Records with valid name			Total of records					Records with valid name
Major group	Taxa	Total of records	Records with valid names	All localities	Localities with valid names	Numeber of species	Records/Species	Georeferenced at the source	Georeferenced by locality	Georeferenced by municipality	Georeferenced at the source	Georeferenced by locality	Georeferenced by municipality	CRIA	GBIF	Literature and other collections	NatureServe	Herpnet	CRIA	GBIF	Literature and other collections	NatureServe	Herpnet
Angiosperms	Asteraceae	197201	139916	75612	18334	2000	69.958	59259	2684	101572	41870	2296	90997	138069	59654	-	-	-	98078	41838	-	-	-
Angiosperms	Bromeliaceae	27416	23805	61810	4532	1038	22.9335	7985	1128	15819	7209	1051	14676	22061	5356	-	-	-	18957	4848	-	-	-
Angiosperms	Fabaceae	167287	124147	73827	16549	2623	47.3302	63247	10840	72475	43032	9918	64256	106681	60076	-	-	-	83901	40246	-	-	-
Angiosperms	Melastomataceae	148967	115494	77741	20463	1258	91.8076	64675	670	69554	55188	584	59402	133026	15945	-	-	-	102459	13035	-	-	-
Angiosperms	Myrtaceae	108773	77466	66881	9603	1003	77.2343	34664	1281	60801	22284	981	51787	97544	11225	-	-	-	71700	5766	-	-	-
Angiosperms	Orchidaceae	44464	35353	62654	5376	1736	20.3646	10937	419	28655	8975	361	24894	37122	925	6417	-	-	29111	711	5531	-	-
Angiosperms	Poaceae	23960	16379	61574	4296	1013	16.1688	12479	479	9360	7277	413	8657	929	23023	-	-	-	15	16364	-	-	-
Angiosperms	Rubiaceae	24569	19738	63513	6235	1099	17.96	10746	279	12456	9133	255	10301	64	24496	-	-	-	64	19674	-	-	-
Arthropods	Anthophila	67777	46387	7132	6308	1037	44.7319	48064	952	18761	33058	660	12667	32289	25211	10277	-	-	22800	13309	10276	-	-
Arthropods	Araneae	53128	29746	5286	4695	3644	8.16301	18064	13284	21779	10574	4678	14494	23088	441	29598	-	-	8501	258	20987	-	-
Arthropods	Polydesmida	505	505	177	177	299	1.68896	78	293	133	78	293	133	-	-	505	-	-	-	-	505	-	-
Arthropods	Diptera	28652	17174	2308	1691	1458	11.7791	8951	376	17899	5324	245	11605	22501	2405	2320	-	-	13096	1758	2320	-	-
Arthropods	Arctiinae	22209	22209	501	501	1723	12.8897	22209	-	-	22209	-	-	-	-	22209	-	-	-	-	22209	-	-
Arthropods	Odonata	24338	24338	1425	1425	764	31.856	24338	-	-	24338	-	-	-	-	24338	-	-	-	-	24338	-	-
Arthropods	Orthoptera	1823	1823	978	978	892	2.04372	1823	-	-	1823	-	-	-	-	1823	-	-	-	-	1823	-	-
Vertebrates	Amphibia	50253	40417	3754	3387	757	53.391	27800	609	21844	21843	503	18071	32217	6852	6095	-	5089	24995	5989	5015	-	4339
Vertebrates	Aves	130561	127241	10332	10290	1832	69.4547	64920	12643	49678	66918	12702	50941	30494	86281	2072	11714	-	28375	85080	2072	11714	-
Vertebrates	Mammalia	22746	20330	4417	4182	597	34.0536	13924	270	8551	12855	226	7249	12975	6911	2859	-	-	11568	5999	2763	-	-
Total Angiosperms	-	742637	552298	83686	54394	11818	46.7764	263992	17780	370692	169278	17179	216553	535496	200700	6417	-	-	404308	142507	5989	-	-
Total Arthropods	-	209888	142182	18981	16826	10611	13.8306	128823	15036	64174	99769	5952	41077	86294	29517	91070	-	-	48808	15533	82458	0	-
Total Vertebrates	-	203560	187988	18503	17859	3186	59.0044	106644	13522	80073	101616	13431	76261	75686	100044	11026	11714	-	64938	97068	9850	11714	-
Total	-	1144629	882468	701092	208101	50388	753.42	993622	92545	1024276	764651	71728	774021	1386536	659062	217026	23428	5089	1031674	509983	196136	23428	4339

## Sheet: Taxonomic catalogs
Group	Catalog	Web site
Araneae	The World Spider Catalog, Version 14.5	http://research.amnh.org/iz/spiders/catalog/
Aves	South American Classification Committee (2014)	http://www.museum.lsu.edu/~Remsen/SACCBaseline.htm
Angiosperms	Flora Brasiliensis	http://florabrasiliensis.cria.org.br/
Anthophila	Catálogo de abelhas Moure	http://moure.cria.org.br/
Diptera	Systema Dipterorum	http://www.diptera.org/
Orthoptera	Orthoptera Species File Online	http://orthoptera.speciesfile.org/
Mammalia	Mammal Species of the World	http://vertebrates.si.edu/mammals/msw/

## Sheet: Phylogenetic_supertree_species
Major Group	Species
Vertebrates	Accipiter bicolor
Angiosperms	Acosmium cardenasii
Angiosperms	Acosmium diffusissimum
Angiosperms	Acosmium lentiscifolium
Vertebrates	Adelphobates castaneoticus
Vertebrates	Adelphobates galactonotus
Vertebrates	Adelphobates quinquevittatus
Vertebrates	Adenomera hylaedactyla
Angiosperms	Aechmea bromeliifolia
Angiosperms	Aechmea lingulata
Angiosperms	Aechmea organensis
Angiosperms	Aechmea racinae
Vertebrates	Aegolius harrisii
Angiosperms	Aeschynomene americana
Angiosperms	Aeschynomene martii
Angiosperms	Aeschynomene paniculata
Angiosperms	Aeschynomene rudis
Angiosperms	Aeschynomene vogelii
Vertebrates	Akodon aerosus
Vertebrates	Akodon cursor
Vertebrates	Akodon lindberghi
Vertebrates	Akodon montensis
Vertebrates	Akodon mystax
Vertebrates	Akodon paranaensis
Vertebrates	Akodon sanctipaulensis
Vertebrates	Akodon serrensis
Angiosperms	Aldina heterophylla
Angiosperms	Aldina latifolia
Angiosperms	Alexa bauhiniiflora
Angiosperms	Alexa canaracunensis
Angiosperms	Alexa grandiflora
Vertebrates	Allobates brunneus
Vertebrates	Allobates caeruleodactylus
Vertebrates	Allobates femoralis
Vertebrates	Allobates nidicola
Vertebrates	Alouatta caraya
Vertebrates	Amazilia brevirostris
Vertebrates	Amazilia chionogaster
Vertebrates	Amazilia fimbriata
Vertebrates	Amazilia lactea
Vertebrates	Amazilia leucogaster
Vertebrates	Amazilia versicolor
Vertebrates	Amazilia viridigaster
Vertebrates	Amazona aestiva
Vertebrates	Amazona amazonica
Vertebrates	Amazona autumnalis
Vertebrates	Amazona brasiliensis
Vertebrates	Amazona dufresniana
Vertebrates	Amazona farinosa
Vertebrates	Amazona kawalli
Vertebrates	Amazona ochrocephala
Vertebrates	Amazona pretrei
Vertebrates	Amazona rhodocorytha
Vertebrates	Amazona vinacea
Angiosperms	Amburana acreana
Angiosperms	Amburana cearensis
Vertebrates	Ameerega braccata
Vertebrates	Ameerega flavopicta
Vertebrates	Ameerega hahneli
Vertebrates	Ameerega macero
Vertebrates	Ameerega picta
Vertebrates	Ameerega pulchripecta
Vertebrates	Ameerega trivittata
Angiosperms	Ananas ananassoides
Angiosperms	Ananas nanus
Vertebrates	Anas cyanoptera
Vertebrates	Anas discors
Vertebrates	Anas flavirostris
Vertebrates	Anas platalea
Vertebrates	Anas sibilatrix
Vertebrates	Andinobates minutus
Angiosperms	Andira carvalhoi
Angiosperms	Andira humilis
Angiosperms	Andira legalis
Angiosperms	Andira marauensis
Angiosperms	Andira ormosioides
Vertebrates	Anomaloglossus stepheni
Vertebrates	Anoura caudifer
Vertebrates	Anoura geoffroyi
Vertebrates	Anthracothorax nigricollis
Vertebrates	Anthracothorax viridigula
Vertebrates	Aotus nigriceps
Vertebrates	Aotus trivirgatus
Vertebrates	Aotus vociferans
Vertebrates	Aplastodiscus albofrenatus
Vertebrates	Aplastodiscus albosignatus
Vertebrates	Aplastodiscus arildae
Vertebrates	Aplastodiscus callipygius
Vertebrates	Aplastodiscus cavicola
Vertebrates	Aplastodiscus cochranae
Vertebrates	Aplastodiscus eugenioi
Vertebrates	Aplastodiscus leucopygius
Vertebrates	Aplastodiscus perviridis
Vertebrates	Aplastodiscus weygoldti
Angiosperms	Arachis major
Angiosperms	Arachis pintoi
Angiosperms	Araeococcus goeldianus
Vertebrates	Aratinga aurea
Vertebrates	Artibeus anderseni
Vertebrates	Artibeus cinereus
Vertebrates	Artibeus concolor
Vertebrates	Artibeus fimbriatus
Vertebrates	Artibeus glaucus
Vertebrates	Artibeus jamaicensis
Vertebrates	Artibeus lituratus
Vertebrates	Artibeus obscurus
Vertebrates	Artibeus phaeotis
Vertebrates	Artibeus planirostris
Angiosperms	Ateleia glazioveana
Angiosperms	Ateleia guaraya
Vertebrates	Ateles marginatus
Vertebrates	Ateles paniscus
Vertebrates	Atelopus flavescens
Vertebrates	Atelopus pulcher
Vertebrates	Atelopus spumarius
Vertebrates	Atticora fasciata
Vertebrates	Atticora melanoleuca
Vertebrates	Aulacorhynchus derbianus
Vertebrates	Aulacorhynchus prasinus
Vertebrates	Barycholos ternetzi
Vertebrates	Basileuterus hypoleucus
Vertebrates	Bibimys labiosus
Angiosperms	Bionia coccinea
Angiosperms	Bionia coriacea
Vertebrates	Bokermannohyla astartea
Vertebrates	Bokermannohyla circumdata
Vertebrates	Bokermannohyla hylax
Vertebrates	Bokermannohyla martinsi
Vertebrates	Bolitoglossa altamazonica
Vertebrates	Bolitoglossa paraensis
Vertebrates	Bolomys lasiurus
Vertebrates	Bombina orientalis
Arthropods	Bombus atratus
Arthropods	Bombus bellicosus
Arthropods	Bombus brasiliensis
Arthropods	Bombus medius
Arthropods	Bombus morio
Arthropods	Bombus pensylvanicus
Arthropods	Bombus pullatus
Arthropods	Bombus transversalis
Angiosperms	Bowdichia nitida
Angiosperms	Bowdichia virgilioides
Vertebrates	Brachyteles arachnoides
Angiosperms	Brasiliorchis gracilis
Vertebrates	Brotogeris chiriri
Vertebrates	Brotogeris chrysoptera
Vertebrates	Brotogeris cyanoptera
Vertebrates	Brotogeris sanctithomae
Vertebrates	Brotogeris tirica
Vertebrates	Brotogeris versicolurus
Vertebrates	Brucepattersonius igniventris
Vertebrates	Brucepattersonius iheringi
Vertebrates	Brucepattersonius soricinus
Vertebrates	Buteo swainsoni
Vertebrates	Buteogallus anthracinus
Vertebrates	Cacajao melanocephalus
Vertebrates	Cacicus cela
Vertebrates	Cacicus chrysopterus
Vertebrates	Cacicus solitarius
Angiosperms	Calliandra aeschynomenoides
Angiosperms	Calliandra asplenioides
Angiosperms	Calliandra bahiana
Angiosperms	Calliandra bella
Angiosperms	Calliandra blanchetii
Angiosperms	Calliandra brevipes
Angiosperms	Calliandra calycina
Angiosperms	Calliandra coccinea
Angiosperms	Calliandra crassipes
Angiosperms	Calliandra cruegeri
Angiosperms	Calliandra cumbucana
Angiosperms	Calliandra debilis
Angiosperms	Calliandra depauperata
Angiosperms	Calliandra dysantha
Angiosperms	Calliandra erubescens
Angiosperms	Calliandra fasciculata
Angiosperms	Calliandra feioana
Angiosperms	Calliandra glomerulata
Angiosperms	Calliandra harrisii
Angiosperms	Calliandra hirtiflora
Angiosperms	Calliandra hygrophila
Angiosperms	Calliandra iligna
Angiosperms	Calliandra lanata
Angiosperms	Calliandra laxa
Angiosperms	Calliandra leptopoda
Angiosperms	Calliandra lintea
Angiosperms	Calliandra longipes
Angiosperms	Calliandra longipinna
Angiosperms	Calliandra luetzelburgii
Angiosperms	Calliandra macrocalyx
Angiosperms	Calliandra mucugeana
Angiosperms	Calliandra nebulosa
Angiosperms	Calliandra parviflora
Angiosperms	Calliandra parvifolia
Angiosperms	Calliandra paterna
Angiosperms	Calliandra pilgerana
Angiosperms	Calliandra renvoizeana
Angiosperms	Calliandra semisepulta
Angiosperms	Calliandra sessilis
Angiosperms	Calliandra silvicola
Angiosperms	Calliandra sincorana
Angiosperms	Calliandra spinosa
Angiosperms	Calliandra surinamensis
Angiosperms	Calliandra trinervia
Angiosperms	Calliandra tsugoides
Angiosperms	Calliandra tweedii
Angiosperms	Calliandra ulei
Angiosperms	Calliandra umbellifera
Angiosperms	Calliandra virgata
Angiosperms	Calliandra viscidula
Vertebrates	Callicebus brunneus
Vertebrates	Callicebus caligatus
Vertebrates	Callicebus cupreus
Vertebrates	Callicebus hoffmannsi
Vertebrates	Callicebus moloch
Vertebrates	Callicebus nigrifrons
Vertebrates	Callicebus torquatus
Vertebrates	Calliphlox amethystina
Vertebrates	Callithrix aurita
Vertebrates	Callithrix geoffroyi
Vertebrates	Callithrix humeralifera
Vertebrates	Callithrix jacchus
Vertebrates	Callithrix kuhlii
Vertebrates	Callithrix penicillata
Vertebrates	Callithrix pygmaea
Vertebrates	Calomys callosus
Vertebrates	Calomys expulsus
Vertebrates	Calomys laucha
Vertebrates	Calomys tener
Vertebrates	Calomys tocantinsi
Vertebrates	Caluromys lanatus
Vertebrates	Caluromys philander
Angiosperms	Camaridium ochroleucum
Vertebrates	Campephilus rubricollis
Angiosperms	Camptosema rubicundum
Angiosperms	Camptosema scarlatinum
Vertebrates	Campylopterus duidae
Vertebrates	Campylopterus largipennis
Angiosperms	Canistrum aurantiacum
Vertebrates	Capito auratus
Vertebrates	Capito aurovirens
Vertebrates	Capito brunneipectus
Vertebrates	Capito dayi
Vertebrates	Capito niger
Vertebrates	Caprimulgus cayennensis
Vertebrates	Caprimulgus maculicaudus
Vertebrates	Caprimulgus nigrescens
Vertebrates	Caracara cheriway
Vertebrates	Carollia brevicauda
Vertebrates	Carollia castanea
Vertebrates	Cavia fulgida
Vertebrates	Cebus albifrons
Vertebrates	Cebus capucinus
Vertebrates	Cebus libidinosus
Vertebrates	Cebus xanthosternos
Vertebrates	Celeus elegans
Vertebrates	Celeus flavescens
Vertebrates	Celeus flavus
Vertebrates	Celeus grammicus
Vertebrates	Celeus lugubris
Vertebrates	Celeus obrieni
Vertebrates	Celeus spectabilis
Vertebrates	Celeus torquatus
Vertebrates	Celeus undatus
Arthropods	Centris analis
Arthropods	Centris decolorata
Arthropods	Centris longimana
Vertebrates	Centronycteris maximiliani
Arthropods	Cephalotrigona capitata
Vertebrates	Ceratophrys cornuta
Vertebrates	Ceratophrys cranwelli
Vertebrates	Ceratophrys ornata
Vertebrates	Cerradomys marinhus
Vertebrates	Cerradomys scotti
Vertebrates	Cerradomys subflavus
Angiosperms	Chaetocalyx brasiliensis
Angiosperms	Chaetocalyx nigricans
Angiosperms	Chascolytrum subaristatum
Vertebrates	Chiroderma doriae
Vertebrates	Chiroderma trinitatum
Vertebrates	Chiroderma villosum
Vertebrates	Chiropotes chiropotes
Vertebrates	Chlorostilbon lucidus
Vertebrates	Chlorostilbon mellisugus
Vertebrates	Chordeiles acutipennis
Vertebrates	Chordeiles minor
Vertebrates	Chordeiles pusillus
Vertebrates	Chordeiles rupestris
Angiosperms	Christensonella ferdinandiana
Vertebrates	Chrysomus ruficapillus
Vertebrates	Ciconia maguari
Angiosperms	Clathrotropis macrocarpa
Angiosperms	Clathrotropis nitida
Vertebrates	Clyomys bishopi
Vertebrates	Clyomys laticeps
Angiosperms	Coccocypselum condalia
Angiosperms	Coccocypselum guianense
Angiosperms	Coccocypselum hirsutum
Angiosperms	Coccocypselum lanceolatum
Vertebrates	Coccycua minuta
Vertebrates	Coccycua pumila
Vertebrates	Coccyzus erythropthalmus
Vertebrates	Coccyzus euleri
Vertebrates	Coccyzus melacoryphus
Vertebrates	Coccyzus minor
Arthropods	Coelioxoides waltheriae
Vertebrates	Coendou bicolor
Vertebrates	Coendou insidiosus
Vertebrates	Coendou nycthemera
Vertebrates	Coendou prehensilis
Vertebrates	Coendou spinosus
Angiosperms	Coffea arabica
Vertebrates	Colaptes campestris
Vertebrates	Colaptes melanochloros
Vertebrates	Colaptes punctigula
Vertebrates	Colibri delphinae
Vertebrates	Colibri serrirostris
Vertebrates	Colinus cristatus
Angiosperms	Collaea aschersoniana
Angiosperms	Collaea cipoensis
Angiosperms	Collaea stenophylla
Arthropods	Colletes furfuraceus
Angiosperms	Cortaderia selloana
Angiosperms	Coursetia ferruginea
Angiosperms	Coursetia hassleri
Angiosperms	Coursetia rostrata
Angiosperms	Coursetia vicioides
Vertebrates	Crax alector
Vertebrates	Crax blumenbachii
Vertebrates	Crossodactylus caramaschii
Vertebrates	Crossodactylus schmidti
Vertebrates	Crotophaga ani
Vertebrates	Crotophaga major
Vertebrates	Crypturellus atrocapillus
Vertebrates	Crypturellus bartletti
Vertebrates	Crypturellus brevirostris
Vertebrates	Crypturellus cinereus
Vertebrates	Crypturellus duidae
Vertebrates	Crypturellus erythropus
Vertebrates	Crypturellus noctivagus
Vertebrates	Crypturellus obsoletus
Vertebrates	Crypturellus parvirostris
Vertebrates	Crypturellus strigulosus
Vertebrates	Crypturellus tataupa
Vertebrates	Crypturellus undulatus
Vertebrates	Crypturellus variegatus
Vertebrates	Ctenophryne geayi
Vertebrates	Cuniculus paca
Vertebrates	Curaeus forbesi
Angiosperms	Cyclolobium brasiliense
Vertebrates	Cycloramphus acangatan
Vertebrates	Cycloramphus boraceiensis
Vertebrates	Cygnus melancoryphus
Vertebrates	Dactylomys boliviensis
Vertebrates	Dactylomys dactylinus
Angiosperms	Dalbergia acuta
Angiosperms	Dalbergia brasiliensis
Angiosperms	Dalbergia cuiabensis
Angiosperms	Dalbergia decipularis
Angiosperms	Dalbergia ecastaphyllum
Angiosperms	Dalbergia elegans
Angiosperms	Dalbergia foliolosa
Angiosperms	Dalbergia miscolobium
Angiosperms	Dalbergia monetaria
Angiosperms	Dalbergia nigra
Angiosperms	Dalbergia villosa
Angiosperms	Danthonia secundiflora
Angiosperms	Dasyphyllum brasiliense
Angiosperms	Dasyphyllum leptacanthum
Angiosperms	Dasyphyllum spinescens
Angiosperms	Dasyphyllum tomentosum
Vertebrates	Dasyprocta azarae
Vertebrates	Dasyprocta fuliginosa
Vertebrates	Dasyprocta leporina
Vertebrates	Dasyprocta prymnolopha
Vertebrates	Dasyprocta punctata
Vertebrates	Dasypus kappleri
Vertebrates	Dasypus novemcinctus
Vertebrates	Delomys collinus
Vertebrates	Delomys dorsalis
Vertebrates	Delomys sublineatus
Angiosperms	Delonix regia
Vertebrates	Delphinus delphis
Vertebrates	Dendrobates leucomelas
Vertebrates	Dendrobates tinctorius
Vertebrates	Dendrocygna bicolor
Vertebrates	Dendrocygna viduata
Vertebrates	Dendropsophus allenorum
Vertebrates	Dendropsophus anceps
Vertebrates	Dendropsophus berthalutzae
Vertebrates	Dendropsophus bipunctatus
Vertebrates	Dendropsophus branneri
Vertebrates	Dendropsophus brevifrons
Vertebrates	Dendropsophus elegans
Vertebrates	Dendropsophus giesleri
Vertebrates	Dendropsophus koechlini
Vertebrates	Dendropsophus leali
Vertebrates	Dendropsophus leucophyllatus
Vertebrates	Dendropsophus marmoratus
Vertebrates	Dendropsophus microcephalus
Vertebrates	Dendropsophus minutus
Vertebrates	Dendropsophus nanus
Vertebrates	Dendropsophus parviceps
Vertebrates	Dendropsophus rhodopeplus
Vertebrates	Dendropsophus riveroi
Vertebrates	Dendropsophus rubicundulus
Vertebrates	Dendropsophus sanborni
Vertebrates	Dendropsophus sarayacuensis
Vertebrates	Dendropsophus schubarti
Vertebrates	Dendropsophus seniculus
Vertebrates	Dendropsophus triangulum
Vertebrates	Dendropsophus walfordi
Angiosperms	Desmodium barbatum
Angiosperms	Desmodium cuneatum
Vertebrates	Diclidurus scutatus
Vertebrates	Didelphis albiventris
Vertebrates	Didelphis aurita
Vertebrates	Didelphis marsupialis
Angiosperms	Dinizia excelsa
Vertebrates	Diomedea exulans
Angiosperms	Diplotropis brasiliensis
Angiosperms	Diplotropis duckei
Angiosperms	Diplotropis ferruginea
Angiosperms	Diplotropis incexis
Angiosperms	Diplotropis martiusii
Angiosperms	Diplotropis purpurea
Angiosperms	Diplotropis racemosa
Angiosperms	Diplotropis triloba
Angiosperms	Dipteryx alata
Angiosperms	Dipteryx magnifica
Angiosperms	Dipteryx odorata
Angiosperms	Dipteryx polyphylla
Angiosperms	Dipteryx punctata
Angiosperms	Discolobium psoraleifolium
Angiosperms	Discolobium pulchellum
Vertebrates	Discosura langsdorffi
Vertebrates	Discosura longicaudus
Angiosperms	Dolichopsis paraguariensis
Arthropods	Dolichotrigona browni
Vertebrates	Doryfera johannae
Vertebrates	Dromococcyx pavoninus
Vertebrates	Dromococcyx phasianellus
Arthropods	Drosophila melanogaster
Vertebrates	Dryocopus lineatus
Angiosperms	Dyckia dawsonii
Angiosperms	Dyckia ferox
Vertebrates	Echimys chrysurus
Angiosperms	Elizabetha duckei
Angiosperms	Elizabetha durissima
Angiosperms	Elizabetha leiogyne
Angiosperms	Elizabetha macrostachya
Angiosperms	Elizabetha paraensis
Angiosperms	Elizabetha princeps
Angiosperms	Elizabetha speciosa
Angiosperms	Encholirium irwinii
Vertebrates	Engystomops freibergi
Vertebrates	Engystomops petersi
Vertebrates	Engystomops pustulosus
Angiosperms	Enterolobium cyclocarpum
Arthropods	Epicharis analis
Vertebrates	Eptesicus diminutus
Angiosperms	Erythrina crista-galli
Angiosperms	Erythrina fusca
Vertebrates	Eubalaena australis
Vertebrates	Eudocimus ruber
Vertebrates	Eumops perotis
Vertebrates	Euryoryzomys emmonsae
Vertebrates	Euryoryzomys lamia
Vertebrates	Euryoryzomys macconnelli
Vertebrates	Euryoryzomys nitidus
Vertebrates	Euryoryzomys russatus
Angiosperms	Exostyles godoyensis
Angiosperms	Exostyles venusta
Vertebrates	Felis catus
Vertebrates	Felis silvestris
Vertebrates	Florisuga fusca
Vertebrates	Florisuga mellivora
Vertebrates	Forpus modestus
Vertebrates	Forpus passerinus
Arthropods	Frieseomelitta silvestrii
Arthropods	Frieseomelitta trichocerata
Arthropods	Frieseomelitta varia
Angiosperms	Galactia benthamiana
Angiosperms	Galactia boavista
Angiosperms	Galactia latisiliqua
Angiosperms	Galactia marginalis
Angiosperms	Galactia martii
Angiosperms	Galactia neesii
Angiosperms	Galactia striata
Vertebrates	Galea spixii
Angiosperms	Galeandra beyrichii
Angiosperms	Galeandra blanchetii
Angiosperms	Galeandra cristata
Angiosperms	Galeandra devoniana
Angiosperms	Galeandra magnicolumna
Angiosperms	Galeandra minax
Angiosperms	Galeandra montana
Angiosperms	Galeandra paraguayensis
Angiosperms	Galeandra stangeana
Angiosperms	Galeandra styllomisantha
Vertebrates	Galictis cuja
Vertebrates	Galictis vittata
Angiosperms	Galium bigeminum
Angiosperms	Galium hirtum
Angiosperms	Galium hypocarpium
Angiosperms	Galium megapotamicum
Angiosperms	Galium nigroramosum
Angiosperms	Galium richardianum
Vertebrates	Gastrotheca fissipes
Angiosperms	Geoffroea spinosa
Vertebrates	Geothlypis aequinoctialis
Arthropods	Geotrigona fulvohirta
Arthropods	Geotrigona mombuca
Arthropods	Geotrigona subgrisea
Vertebrates	Glaucidium brasilianum
Vertebrates	Glaucidium hardyi
Vertebrates	Glaucidium minutissimum
Vertebrates	Glaucis hirsutus
Angiosperms	Gliricidia sepium
Vertebrates	Globicephala macrorhynchus
Vertebrates	Glossophaga soricina
Vertebrates	Gracilinanus agilis
Vertebrates	Gracilinanus emiliae
Vertebrates	Gracilinanus microtarsus
Vertebrates	Grammomys poensis
Angiosperms	Guzmania roezlii
Angiosperms	Harpalyce brasiliana
Vertebrates	Heliodoxa aurescens
Vertebrates	Heliodoxa schreibersii
Vertebrates	Heliomaster furcifer
Vertebrates	Heliomaster longirostris
Vertebrates	Heliomaster squamosus
Vertebrates	Heliothryx auritus
Vertebrates	Hemiphractus scutatus
Angiosperms	Heterostemon conjugatus
Angiosperms	Heterostemon ellipticus
Angiosperms	Heterostemon impar
Angiosperms	Heterotaxis violaceopunctata
Vertebrates	Holoaden bradei
Vertebrates	Holoaden luederwaldti
Vertebrates	Holochilus brasiliensis
Vertebrates	Holochilus chacarius
Vertebrates	Holochilus sciureus
Vertebrates	Hyalinobatrachium carlesvilai
Vertebrates	Hyalinobatrachium eurygnathum
Vertebrates	Hyalinobatrachium iaspidiense
Vertebrates	Hydrochoeris hydrochaeris
Vertebrates	Hydropsalis climacocerca
Vertebrates	Hydropsalis torquata
Vertebrates	Hylaeamys laticeps
Vertebrates	Hylaeamys megacephalus
Vertebrates	Hylaeamys perenensis
Vertebrates	Hylaeamys yunganus
Vertebrates	Hylocharis chrysura
Vertebrates	Hylocharis cyanus
Vertebrates	Hylocharis sapphirina
Vertebrates	Hylodes dactylocinus
Vertebrates	Hylodes meridionalis
Vertebrates	Hylodes ornatus
Vertebrates	Hylodes perplicatus
Vertebrates	Hylodes phyllodes
Vertebrates	Hylodes sazimai
Angiosperms	Hymenolobium alagoanum
Angiosperms	Hymenolobium grazielanum
Angiosperms	Hymenolobium heringeranum
Angiosperms	Hymenolobium heterocarpum
Angiosperms	Hymenolobium petraeum
Angiosperms	Hymenolobium sericeum
Vertebrates	Hypsiboas albomarginatus
Vertebrates	Hypsiboas albopunctatus
Vertebrates	Hypsiboas bischoffi
Vertebrates	Hypsiboas boans
Vertebrates	Hypsiboas caingua
Vertebrates	Hypsiboas calcaratus
Vertebrates	Hypsiboas cinerascens
Vertebrates	Hypsiboas crepitans
Vertebrates	Hypsiboas ericae
Vertebrates	Hypsiboas faber
Vertebrates	Hypsiboas fasciatus
Vertebrates	Hypsiboas geographicus
Vertebrates	Hypsiboas guentheri
Vertebrates	Hypsiboas joaquini
Vertebrates	Hypsiboas lanciformis
Vertebrates	Hypsiboas latistriatus
Vertebrates	Hypsiboas leptolineatus
Vertebrates	Hypsiboas lundii
Vertebrates	Hypsiboas marginatus
Vertebrates	Hypsiboas microderma
Vertebrates	Hypsiboas multifasciatus
Vertebrates	Hypsiboas ornatissimus
Vertebrates	Hypsiboas pardalis
Vertebrates	Hypsiboas polytaenius
Vertebrates	Hypsiboas prasinus
Vertebrates	Hypsiboas pulchellus
Vertebrates	Hypsiboas raniceps
Vertebrates	Hypsiboas semiguttatus
Vertebrates	Hypsiboas semilineatus
Vertebrates	Icterus chrysocephalus
Angiosperms	Indigofera asperifolia
Angiosperms	Indigofera blanchetiana
Angiosperms	Indigofera bongardiana
Angiosperms	Indigofera guaranitica
Angiosperms	Indigofera hirsuta
Angiosperms	Indigofera lespedezioides
Angiosperms	Indigofera microcarpa
Angiosperms	Indigofera spicata
Angiosperms	Indigofera suffruticosa
Angiosperms	Indigofera truxillensis
Vertebrates	Ischnocnema guentheri
Vertebrates	Ischnocnema hoehnei
Vertebrates	Ischnocnema holti
Vertebrates	Ischnocnema juipoca
Vertebrates	Ischnocnema parva
Vertebrates	Isothrix bistriata
Vertebrates	Isothrix pagurus
Vertebrates	Jacana jacana
Vertebrates	Juliomys pictipes
Vertebrates	Kerodon rupestris
Vertebrates	Kunsia fronto
Vertebrates	Kunsia tomentosus
Vertebrates	Lagothrix lagotricha
Vertebrates	Lasiurus cinereus
Vertebrates	Lasiurus ega
Angiosperms	Lecointea hatschbachii
Angiosperms	Lecointea peruviana
Angiosperms	Leersia hexandra
Arthropods	Leiopodus trochantericus
Vertebrates	Leontopithecus chrysomelas
Vertebrates	Leontopithecus chrysopygus
Vertebrates	Leontopithecus rosalia
Vertebrates	Leopardus tigrinus
Vertebrates	Leopardus wiedii
Vertebrates	Leptodactylus bufonius
Vertebrates	Leptodactylus chaquensis
Vertebrates	Leptodactylus didymus
Vertebrates	Leptodactylus discodactylus
Vertebrates	Leptodactylus elenae
Vertebrates	Leptodactylus fuscus
Vertebrates	Leptodactylus knudseni
Vertebrates	Leptodactylus labyrinthicus
Vertebrates	Leptodactylus leptodactyloides
Vertebrates	Leptodactylus longirostris
Vertebrates	Leptodactylus mystaceus
Vertebrates	Leptodactylus mystacinus
Vertebrates	Leptodactylus notoaktites
Vertebrates	Leptodactylus pentadactylus
Vertebrates	Leptodactylus plaumanni
Vertebrates	Leptodactylus podicipinus
Vertebrates	Leptodactylus rhodomystax
Vertebrates	Leptodactylus rhodonotus
Vertebrates	Leptodactylus riveroi
Vertebrates	Leptodactylus spixi
Vertebrates	Leptodactylus validus
Vertebrates	Leptodactylus vastus
Vertebrates	Leptodactylus wagneri
Angiosperms	Leptolobium bijugum
Angiosperms	Leptolobium brachystachyum
Angiosperms	Leptolobium dasycarpum
Angiosperms	Leptolobium elegans
Angiosperms	Leptolobium nitens
Angiosperms	Leptolobium parvifolium
Angiosperms	Leptolobium tenuifolium
Arthropods	Lestrimelitta limao
Arthropods	Lestrimelitta maracaia
Vertebrates	Leucippus chlorocercus
Vertebrates	Leucopternis albicollis
Vertebrates	Leucopternis kuhli
Vertebrates	Leucopternis melanops
Vertebrates	Leucopternis polionotus
Vertebrates	Leucopternis schistaceus
Arthropods	Leurotrigona muelleri
Arthropods	Leurotrigona pusilla
Vertebrates	Lonchophylla mordax
Vertebrates	Lontra longicaudis
Vertebrates	Lophornis chalybeus
Vertebrates	Lophornis pavoninus
Vertebrates	Lophostoma brasiliense
Angiosperms	Luetzelburgia amazonica
Angiosperms	Luetzelburgia andrade-limae
Angiosperms	Luetzelburgia auriculata
Angiosperms	Luetzelburgia bahiensis
Angiosperms	Luetzelburgia guaissara
Angiosperms	Luetzelburgia harleyi
Angiosperms	Luetzelburgia neurocarpa
Angiosperms	Luetzelburgia praecox
Angiosperms	Luetzelburgia purpurea
Angiosperms	Luetzelburgia trialata
Angiosperms	Lupinus albescens
Angiosperms	Lupinus bracteolaris
Angiosperms	Lupinus crotalarioides
Angiosperms	Lupinus gibertianus
Angiosperms	Lupinus guaraniticus
Angiosperms	Lupinus lanatus
Angiosperms	Lupinus linearis
Angiosperms	Lupinus magnistipulatus
Angiosperms	Lupinus multiflorus
Angiosperms	Lupinus paraguariensis
Angiosperms	Lupinus paranensis
Angiosperms	Lupinus parvifolius
Angiosperms	Lupinus reitzii
Angiosperms	Lupinus rubriflorus
Angiosperms	Lupinus subsessilis
Angiosperms	Lupinus uleanus
Angiosperms	Lupinus velutinus
Vertebrates	Lurocalis semitorquatus
Angiosperms	Lymania alvimii
Angiosperms	Lymania azurea
Angiosperms	Lymania corallina
Angiosperms	Lymania globosa
Angiosperms	Lymania smithii
Angiosperms	Machaerium aculeatum
Angiosperms	Machaerium acutifolium
Angiosperms	Machaerium brasiliense
Angiosperms	Machaerium glabrum
Angiosperms	Machaerium gracile
Angiosperms	Machaerium hirtum
Angiosperms	Machaerium oblongifolium
Angiosperms	Machaerium opacum
Angiosperms	Machaerium scleroxylon
Angiosperms	Machaerium stipitatum
Angiosperms	Machaerium villosum
Vertebrates	Macroagelaius imthurni
Angiosperms	Macrolobium bifolium
Angiosperms	Macrolobium campestre
Angiosperms	Macrolobium gracile
Angiosperms	Macroptilium atropurpureum
Angiosperms	Macroptilium bracteatum
Angiosperms	Macroptilium erythroloma
Angiosperms	Macroptilium gracile
Angiosperms	Macroptilium lathyroides
Vertebrates	Makalata didelphoides
Vertebrates	Makalata macrura
Vertebrates	Marmosops impavidus
Vertebrates	Marmosops incanus
Vertebrates	Marmosops noctivagus
Vertebrates	Marmosops parvidens
Angiosperms	Maxillaria porrecta
Angiosperms	Maxillaria silvana
Angiosperms	Maxillaria splendens
Arthropods	Megachile melanopyga
Arthropods	Megalopta sodalis
Vertebrates	Megascops atricapilla
Vertebrates	Megascops choliba
Vertebrates	Megascops watsonii
Angiosperms	Melilotus albus
Angiosperms	Melilotus indicus
Arthropods	Melipona amazonica
Arthropods	Melipona asilvai
Arthropods	Melipona bradleyi
Arthropods	Melipona captiosa
Arthropods	Melipona crinita
Arthropods	Melipona eburnea
Arthropods	Melipona fasciculata
Arthropods	Melipona favosa
Arthropods	Melipona fuliginosa
Arthropods	Melipona fulva
Arthropods	Melipona fuscopilosa
Arthropods	Melipona grandis
Arthropods	Melipona illustris
Arthropods	Melipona lateralis
Arthropods	Melipona mandacaia
Arthropods	Melipona marginata
Arthropods	Melipona melanoventer
Arthropods	Melipona ogilviei
Arthropods	Melipona quinquefasciata
Arthropods	Melipona scutellaris
Arthropods	Melipona titania
Arthropods	Melipona triplaridis
Vertebrates	Mesomys hispidus
Vertebrates	Mesomys occultus
Vertebrates	Mesomys stimulax
Angiosperms	Mezobromelia pleiosticha
Vertebrates	Micoureus demerarae
Vertebrates	Micoureus regina
Vertebrates	Micrastur buckleyi
Vertebrates	Micrastur gilvicollis
Vertebrates	Micrastur mintoni
Vertebrates	Micrastur mirandollei
Vertebrates	Micrastur ruficollis
Vertebrates	Micrastur semitorquatus
Vertebrates	Micronycteris brachyotis
Vertebrates	Micronycteris brosseti
Vertebrates	Micronycteris hirsuta
Vertebrates	Micronycteris megalotis
Vertebrates	Micronycteris minuta
Vertebrates	Micronycteris nicefori
Vertebrates	Micronycteris schmidtorum
Vertebrates	Milvago chimachima
Vertebrates	Mimon bennettii
Vertebrates	Mimon crenulatum
Angiosperms	Mimosa adenocarpa
Angiosperms	Mimosa adenotricha
Angiosperms	Mimosa albolanata
Angiosperms	Mimosa antrorsa
Angiosperms	Mimosa apodocarpa
Angiosperms	Mimosa artemisiana
Angiosperms	Mimosa atlantica
Angiosperms	Mimosa bifurca
Angiosperms	Mimosa blanchetii
Angiosperms	Mimosa brachycarpa
Angiosperms	Mimosa caesalpiniifolia
Angiosperms	Mimosa callidryas
Angiosperms	Mimosa callithrix
Angiosperms	Mimosa camporum
Angiosperms	Mimosa candollei
Angiosperms	Mimosa chartostegia
Angiosperms	Mimosa cisparanensis
Angiosperms	Mimosa coniflora
Angiosperms	Mimosa cordistipula
Angiosperms	Mimosa coruscocaesia
Angiosperms	Mimosa cruenta
Angiosperms	Mimosa crumenarioides
Angiosperms	Mimosa cryptothamnos
Angiosperms	Mimosa cyclophylla
Angiosperms	Mimosa daleoides
Angiosperms	Mimosa decorticans
Angiosperms	Mimosa dicerastes
Angiosperms	Mimosa discobola
Angiosperms	Mimosa dominarum
Angiosperms	Mimosa dormiens
Angiosperms	Mimosa dutrae
Angiosperms	Mimosa echinocaula
Angiosperms	Mimosa fachinalensis
Angiosperms	Mimosa filipes
Angiosperms	Mimosa flagellaris
Angiosperms	Mimosa flocculosa
Angiosperms	Mimosa gatesiae
Angiosperms	Mimosa guaranitica
Angiosperms	Mimosa gymnas
Angiosperms	Mimosa heringeri
Angiosperms	Mimosa hexandra
Angiosperms	Mimosa honesta
Angiosperms	Mimosa humivagans
Angiosperms	Mimosa incana
Angiosperms	Mimosa interrupta
Angiosperms	Mimosa irrigua
Angiosperms	Mimosa laniceps
Angiosperms	Mimosa laticifera
Angiosperms	Mimosa lepidophora
Angiosperms	Mimosa leptantha
Angiosperms	Mimosa lewisii
Angiosperms	Mimosa manidea
Angiosperms	Mimosa melanocarpa
Angiosperms	Mimosa minarum
Angiosperms	Mimosa misera
Angiosperms	Mimosa montis-carasae
Angiosperms	Mimosa morroensis
Angiosperms	Mimosa oligosperma
Angiosperms	Mimosa ophthalmocentra
Angiosperms	Mimosa orthacantha
Angiosperms	Mimosa orthocarpa
Angiosperms	Mimosa parviceps
Angiosperms	Mimosa paucifolia
Angiosperms	Mimosa pedersenii
Angiosperms	Mimosa per-dusenii
Angiosperms	Mimosa pithecolobioides
Angiosperms	Mimosa poculata
Angiosperms	Mimosa polydactyla
Angiosperms	Mimosa polydidyma
Angiosperms	Mimosa pseudocallosa
Angiosperms	Mimosa pseudosepiaria
Angiosperms	Mimosa pteridifolia
Angiosperms	Mimosa pudica
Angiosperms	Mimosa pyrenea
Angiosperms	Mimosa ramboi
Angiosperms	Mimosa ramulosa
Angiosperms	Mimosa regina
Angiosperms	Mimosa scabrella
Angiosperms	Mimosa schleidenii
Angiosperms	Mimosa schomburgkii
Angiosperms	Mimosa sericantha
Angiosperms	Mimosa setosissima
Angiosperms	Mimosa setuligera
Angiosperms	Mimosa speciosissima
Angiosperms	Mimosa splendida
Angiosperms	Mimosa strobiliflora
Angiosperms	Mimosa stylosa
Angiosperms	Mimosa tenuiflora
Angiosperms	Mimosa ulbrichiana
Angiosperms	Mimosa uliginosa
Angiosperms	Mimosa ursina
Angiosperms	Mimosa venatorum
Angiosperms	Mimosa verecunda
Angiosperms	Mimosa verrucosa
Angiosperms	Mimosa vestita
Angiosperms	Mimosa virgula
Angiosperms	Mimosa weddelliana
Angiosperms	Mimosa xavantinae
Angiosperms	Mimosa xiquexiquensis
Vertebrates	Mirounga angustirostris
Vertebrates	Mirounga leonina
Vertebrates	Molothrus bonariensis
Vertebrates	Molothrus oryzivorus
Vertebrates	Molothrus rufoaxillaris
Vertebrates	Monodelphis adusta
Vertebrates	Monodelphis americana
Vertebrates	Monodelphis brevicaudata
Vertebrates	Monodelphis dimidiata
Vertebrates	Monodelphis domestica
Vertebrates	Monodelphis emiliae
Vertebrates	Monodelphis iheringi
Vertebrates	Monodelphis kunsi
Vertebrates	Monodelphis rubida
Vertebrates	Monodelphis scalops
Vertebrates	Monodelphis sorex
Vertebrates	Monodelphis theresa
Vertebrates	Mustela frenata
Vertebrates	Mycteria americana
Vertebrates	Myioborus miniatus
Vertebrates	Myoprocta acouchy
Vertebrates	Myoprocta pratti
Vertebrates	Myotis albescens
Vertebrates	Myotis levis
Vertebrates	Myotis nigricans
Vertebrates	Myotis riparius
Vertebrates	Myotis ruber
Vertebrates	Myotis simus
Angiosperms	Myrocarpus fastigiatus
Angiosperms	Myrocarpus frondosus
Angiosperms	Myroxylon balsamum
Angiosperms	Myroxylon peruiferum
Angiosperms	Mysanthus uleanus
Arthropods	Nannotrigona melanocera
Arthropods	Nannotrigona schultzei
Arthropods	Nannotrigona testaceicornis
Vertebrates	Nasua narica
Vertebrates	Natalus tumidirostris
Vertebrates	Neacomys guianae
Vertebrates	Neacomys minutus
Vertebrates	Neacomys musseri
Vertebrates	Neacomys spinosus
Vertebrates	Neacomys tenuipes
Vertebrates	Nectomys apicalis
Vertebrates	Nectomys rattus
Vertebrates	Nectomys squamipes
Vertebrates	Neomorphus geoffroyi
Vertebrates	Neomorphus pucheranii
Vertebrates	Neomorphus rufipennis
Vertebrates	Neomorphus squamiger
Angiosperms	Neoregelia carolinae
Angiosperms	Neoregelia pineliana
Vertebrates	Netta peposaca
Vertebrates	Netta rufina
Angiosperms	Nitidobulbon nasutum
Vertebrates	Noctilio albiventris
Vertebrates	Noctilio leporinus
Arthropods	Nogueirapis butteli
Vertebrates	Nothura boraquira
Vertebrates	Nothura maculosa
Vertebrates	Nothura minor
Vertebrates	Nyctibius bracteatus
Vertebrates	Nyctibius grandis
Vertebrates	Nyctinomops aurispinosus
Vertebrates	Nyctinomops laticaudatus
Vertebrates	Odontophrynus carvalhoi
Vertebrates	Odontophrynus cultripes
Vertebrates	Oecomys auyantepui
Vertebrates	Oecomys bicolor
Vertebrates	Oecomys catherinae
Vertebrates	Oecomys cleberi
Vertebrates	Oecomys concolor
Vertebrates	Oecomys mamorae
Vertebrates	Oecomys paricola
Vertebrates	Oecomys roberti
Vertebrates	Oecomys rutilus
Vertebrates	Oecomys superans
Vertebrates	Oecomys trinitatis
Vertebrates	Oligoryzomys chacoensis
Vertebrates	Oligoryzomys delticola
Vertebrates	Oligoryzomys eliurus
Vertebrates	Oligoryzomys flavescens
Vertebrates	Oligoryzomys fornesi
Vertebrates	Oligoryzomys fulvescens
Vertebrates	Oligoryzomys microtis
Vertebrates	Oligoryzomys nigripes
Vertebrates	Oligoryzomys stramineus
Vertebrates	Oreobates quixensis
Angiosperms	Ormosia arborea
Angiosperms	Ormosia bahiensis
Angiosperms	Ormosia costulata
Angiosperms	Ormosia coutinhoi
Angiosperms	Ormosia excelsa
Angiosperms	Ormosia fastigiata
Angiosperms	Ormosia nitida
Angiosperms	Ormosia paraensis
Angiosperms	Ormosia smithii
Angiosperms	Ormosia stipularis
Vertebrates	Ortalis canicollis
Angiosperms	Oryza rufipogon
Angiosperms	Oryza sativa
Vertebrates	Osteocephalus buckleyi
Vertebrates	Osteocephalus cabrerai
Vertebrates	Osteocephalus leprieurii
Vertebrates	Osteocephalus oophagus
Vertebrates	Osteocephalus taurinus
Vertebrates	Oxymycterus amazonicus
Vertebrates	Oxymycterus caparoae
Vertebrates	Oxymycterus dasytrichus
Vertebrates	Oxymycterus delator
Vertebrates	Oxymycterus hispidus
Vertebrates	Oxymycterus inca
Vertebrates	Oxymycterus nasutus
Vertebrates	Oxymycterus quaestor
Vertebrates	Oxymycterus roberti
Vertebrates	Oxymycterus rufus
Arthropods	Oxytrigona mulfordi
Arthropods	Oxytrigona obscura
Arthropods	Oxytrigona tataira
Vertebrates	Oxyura vittata
Angiosperms	Paloue brasiliensis
Angiosperms	Paloue guianensis
Angiosperms	Paloue riparia
Vertebrates	Paratelmatobius cardosoi
Vertebrates	Paratelmatobius gaigeae
Vertebrates	Paratelmatobius poecilogaster
Arthropods	Paratrigona lineata
Arthropods	Paratrigona lineatifrons
Arthropods	Paratrigona pacifica
Angiosperms	Parkia multijuga
Angiosperms	Parkinsonia aculeata
Arthropods	Partamona auripennis
Arthropods	Partamona epiphytophila
Arthropods	Partamona testacea
Arthropods	Partamona vicina
Vertebrates	Pelecanus occidentalis
Angiosperms	Peltophorum dubium
Angiosperms	Pentaclethra macroloba
Vertebrates	Peropteryx kappleri
Vertebrates	Peropteryx leucoptera
Vertebrates	Peropteryx macrotis
Vertebrates	Petrochelidon pyrrhonota
Vertebrates	Phaethornis bourcieri
Vertebrates	Phaethornis eurynome
Vertebrates	Phaethornis hispidus
Vertebrates	Phaethornis longuemareus
Vertebrates	Phaethornis malaris
Vertebrates	Phaethornis nattereri
Vertebrates	Phaethornis philippii
Vertebrates	Phaethornis pretrei
Vertebrates	Phaethornis ruber
Vertebrates	Phaethornis rupurumii
Vertebrates	Phaethornis squalidus
Vertebrates	Phaethornis subochraceus
Vertebrates	Phaethornis superciliosus
Vertebrates	Phalacrocorax bransfieldensis
Vertebrates	Phalacrocorax brasilianus
Vertebrates	Pharomachrus pavoninus
Angiosperms	Phaseolus lunatus
Vertebrates	Phasmahyla cochranae
Vertebrates	Phasmahyla exilis
Vertebrates	Phasmahyla guttata
Vertebrates	Phasmahyla jandaia
Vertebrates	Pheucticus aureoventris
Vertebrates	Philander andersoni
Vertebrates	Phoebetria palpebrata
Vertebrates	Phoenicoparrus andinus
Vertebrates	Phoenicopterus chilensis
Vertebrates	Phyllodytes luteolus
Vertebrates	Phyllomedusa araguari
Vertebrates	Phyllomedusa atelopoides
Vertebrates	Phyllomedusa ayeaye
Vertebrates	Phyllomedusa azurea
Vertebrates	Phyllomedusa bahiana
Vertebrates	Phyllomedusa bicolor
Vertebrates	Phyllomedusa boliviana
Vertebrates	Phyllomedusa burmeisteri
Vertebrates	Phyllomedusa camba
Vertebrates	Phyllomedusa centralis
Vertebrates	Phyllomedusa distincta
Vertebrates	Phyllomedusa hypochondrialis
Vertebrates	Phyllomedusa iheringii
Vertebrates	Phyllomedusa megacephala
Vertebrates	Phyllomedusa nordestina
Vertebrates	Phyllomedusa palliata
Vertebrates	Phyllomedusa rohdei
Vertebrates	Phyllomedusa sauvagii
Vertebrates	Phyllomedusa tarsius
Vertebrates	Phyllomedusa tetraploidea
Vertebrates	Phyllomedusa tomopterna
Vertebrates	Phyllomedusa vaillantii
Vertebrates	Phyllomys blainvillii
Vertebrates	Phyllomys brasiliensis
Vertebrates	Phyllomys dasythrix
Vertebrates	Phyllomys lamarum
Vertebrates	Phyllomys lundi
Vertebrates	Phyllomys mantiqueirensis
Vertebrates	Phyllomys nigrispinus
Vertebrates	Phyllomys pattoni
Vertebrates	Phyllomys thomasi
Vertebrates	Physalaemus albonotatus
Vertebrates	Physalaemus barrioi
Vertebrates	Physalaemus biligonigerus
Vertebrates	Physalaemus cuvieri
Vertebrates	Physalaemus ephippifer
Vertebrates	Physalaemus gracilis
Vertebrates	Physalaemus riograndensis
Vertebrates	Physalaemus signifer
Vertebrates	Piaya cayana
Vertebrates	Piaya melanogaster
Vertebrates	Picumnus aurifrons
Vertebrates	Picumnus cirratus
Vertebrates	Picumnus exilis
Vertebrates	Picumnus nebulosus
Vertebrates	Picumnus spilogaster
Vertebrates	Pionopsitta barrabandi
Vertebrates	Pionopsitta caica
Vertebrates	Pionopsitta pileata
Vertebrates	Pionus fuscus
Vertebrates	Pionus maximiliani
Vertebrates	Pionus menstruus
Vertebrates	Pipa carvalhoi
Vertebrates	Pipa pipa
Angiosperms	Pitcairnia carinata
Vertebrates	Pithecia irrorata
Vertebrates	Pithecia monachus
Vertebrates	Platalea ajaja
Vertebrates	Platyrrhinus brachycephalus
Vertebrates	Platyrrhinus recifinus
Arthropods	Plebeia droryana
Arthropods	Plebeia minima
Vertebrates	Plegadis chihi
Vertebrates	Pleurodema brachyops
Angiosperms	Poecilanthe falcata
Angiosperms	Poecilanthe parviflora
Angiosperms	Poecilanthe subcordata
Vertebrates	Polytmus guainumbi
Vertebrates	Polytmus theresiae
Vertebrates	Pristimantis acuminatus
Vertebrates	Pristimantis altamazonicus
Vertebrates	Pristimantis buccinator
Vertebrates	Pristimantis chiastonotus
Vertebrates	Pristimantis conspicillatus
Vertebrates	Pristimantis diadematus
Vertebrates	Pristimantis fenestratus
Vertebrates	Pristimantis ockendeni
Vertebrates	Pristimantis skydmainos
Vertebrates	Pristimantis zeuctotylus
Vertebrates	Proceratophrys appendiculata
Vertebrates	Proceratophrys avelinoi
Vertebrates	Proceratophrys bigibbosa
Vertebrates	Proceratophrys boiei
Vertebrates	Proceratophrys concavitympanum
Vertebrates	Proceratophrys cristiceps
Vertebrates	Proceratophrys cururu
Vertebrates	Proceratophrys goyana
Vertebrates	Proceratophrys laticeps
Vertebrates	Proceratophrys melanopogon
Vertebrates	Proceratophrys moratoi
Vertebrates	Proceratophrys schirchi
Vertebrates	Procyon cancrivorus
Vertebrates	Proechimys brevicauda
Vertebrates	Proechimys cuvieri
Vertebrates	Proechimys echinothrix
Vertebrates	Proechimys gardneri
Vertebrates	Proechimys goeldii
Vertebrates	Proechimys guyannensis
Vertebrates	Proechimys kulinae
Vertebrates	Proechimys longicaudatus
Vertebrates	Proechimys pattoni
Vertebrates	Proechimys roberti
Vertebrates	Proechimys simonsi
Vertebrates	Proechimys steerei
Vertebrates	Progne elegans
Vertebrates	Progne tapera
Vertebrates	Psarocolius oseryi
Vertebrates	Psarocolius viridis
Arthropods	Pseudagapostemon pissisi
Vertebrates	Pseudis bolbodactyla
Vertebrates	Pseudis caraya
Vertebrates	Pseudis cardosoi
Vertebrates	Pseudis fusca
Vertebrates	Pseudis laevis
Vertebrates	Pseudis limellum
Vertebrates	Pseudis minuta
Vertebrates	Pseudis paradoxa
Vertebrates	Pseudoleistes guirahuro
Vertebrates	Pseudoleistes virescens
Vertebrates	Psophia crepitans
Vertebrates	Psophia leucoptera
Vertebrates	Psophia viridis
Angiosperms	Psychotria poeppigiana
Angiosperms	Pterodon abruptus
Angiosperms	Pterodon emarginatus
Angiosperms	Pterodon pubescens
Vertebrates	Pteroglossus aracari
Vertebrates	Pteroglossus azara
Vertebrates	Pteroglossus bailloni
Vertebrates	Pteroglossus beauharnaesii
Vertebrates	Pteroglossus bitorquatus
Vertebrates	Pteroglossus castanotis
Vertebrates	Pteroglossus inscriptus
Vertebrates	Pteroglossus mariae
Vertebrates	Pteroglossus pluricinctus
Vertebrates	Pteroglossus viridis
Vertebrates	Pteronotus davyi
Vertebrates	Pteronotus gymnonotus
Vertebrates	Pteronotus parnellii
Arthropods	Ptilotrigona lurida
Arthropods	Ptilotrigona pereneae
Angiosperms	Pueraria phaseoloides
Vertebrates	Pulsatrix koeniswaldiana
Vertebrates	Pulsatrix perspicillata
Vertebrates	Pyrrhura amazonum
Vertebrates	Pyrrhura cruentata
Vertebrates	Pyrrhura frontalis
Vertebrates	Pyrrhura griseipectus
Vertebrates	Pyrrhura lepida
Vertebrates	Pyrrhura leucotis
Vertebrates	Pyrrhura melanura
Vertebrates	Pyrrhura molinae
Vertebrates	Pyrrhura perlata
Vertebrates	Pyrrhura picta
Vertebrates	Pyrrhura rupicola
Vertebrates	Ramphastos cuvieri
Vertebrates	Ramphastos dicolorus
Vertebrates	Ranitomeya vanzolinii
Vertebrates	Ranitomeya ventrimaculata
Vertebrates	Rhaebo guttatus
Vertebrates	Rhagomys rufescens
Angiosperms	Rhetinantha notylioglossa
Vertebrates	Rhinella achavali
Vertebrates	Rhinella arenarum
Vertebrates	Rhinella castaneotica
Vertebrates	Rhinella crucifer
Vertebrates	Rhinella dapsilis
Vertebrates	Rhinella granulosa
Vertebrates	Rhinella icterica
Vertebrates	Rhinella margaritifera
Vertebrates	Rhinella marina
Vertebrates	Rhinella ocellata
Vertebrates	Rhinella schneideri
Vertebrates	Rhinophylla fischerae
Vertebrates	Rhinophylla pumilio
Vertebrates	Rhipidomys caucensis
Vertebrates	Rhipidomys emiliae
Vertebrates	Rhipidomys gardneri
Vertebrates	Rhipidomys leucodactylus
Vertebrates	Rhipidomys macconnelli
Vertebrates	Rhipidomys macrurus
Vertebrates	Rhipidomys mastacalis
Vertebrates	Rhipidomys nitela
Vertebrates	Rhogeessa tumida
Vertebrates	Rhynchotus rufescens
Arthropods	Ruizantheda mutabilis
Vertebrates	Saccopteryx bilineata
Vertebrates	Saccopteryx canescens
Vertebrates	Saccopteryx gymnura
Vertebrates	Saccopteryx leptura
Vertebrates	Saguinus niger
Vertebrates	Saimiri ustus
Vertebrates	Sakesphorus canadensis
Vertebrates	Sakesphorus cristatus
Vertebrates	Sakesphorus luctuosus
Angiosperms	Sauvetrea laevilabris
Vertebrates	Scapteromys tumidus
Arthropods	Scaptotrigona bipunctata
Arthropods	Scaptotrigona depilis
Arthropods	Scaptotrigona polysticta
Arthropods	Scaptotrigona tricolorata
Arthropods	Scaura latitarsis
Arthropods	Scaura longula
Arthropods	Scaura tenuis
Arthropods	Schwarzula coccidophila
Arthropods	Schwarzula timida
Vertebrates	Scinax acuminatus
Vertebrates	Scinax berthae
Vertebrates	Scinax boesemani
Vertebrates	Scinax catharinae
Vertebrates	Scinax crospedospilus
Vertebrates	Scinax fuscovarius
Vertebrates	Scinax garbei
Vertebrates	Scinax nasicus
Vertebrates	Scinax nebulosus
Vertebrates	Scinax rostratus
Vertebrates	Scinax ruber
Vertebrates	Scinax squalirostris
Vertebrates	Scinax x-signatus
Vertebrates	Sciurus aestuans
Vertebrates	Sciurus gilvigularis
Vertebrates	Sciurus griseus
Vertebrates	Sciurus igniventris
Vertebrates	Sciurus spadiceus
Vertebrates	Scolomys ucayalensis
Vertebrates	Selenidera maculirostris
Vertebrates	Selenidera nattereri
Vertebrates	Selenidera piperivora
Angiosperms	Senna acuruensis
Angiosperms	Senna bicapsularis
Angiosperms	Senna cernua
Angiosperms	Senna corymbosa
Angiosperms	Senna gardneri
Angiosperms	Senna hilariana
Angiosperms	Senna hirsuta
Angiosperms	Senna martiana
Angiosperms	Senna mucronifera
Angiosperms	Senna multijuga
Angiosperms	Senna obtusifolia
Angiosperms	Senna occidentalis
Angiosperms	Senna paradictyon
Angiosperms	Senna phlebadenia
Angiosperms	Senna pilifera
Angiosperms	Senna pinheiroi
Angiosperms	Senna quinquangulata
Angiosperms	Senna reticulata
Angiosperms	Senna rizzinii
Angiosperms	Senna rugosa
Angiosperms	Senna scabriuscula
Angiosperms	Senna septemtrionalis
Angiosperms	Senna siamea
Angiosperms	Senna spectabilis
Angiosperms	Senna uniflora
Angiosperms	Senna velutina
Angiosperms	Sesbania emerus
Vertebrates	Setophaga ruticilla
Vertebrates	Sicista armenica
Vertebrates	Sigmodon alstoni
Vertebrates	Siphonops annulatus
Vertebrates	Siphonops hardyi
Vertebrates	Siphonops paulensis
Vertebrates	Sotalia fluviatilis
Vertebrates	Sotalia guianensis
Vertebrates	Sphaenorhynchus dorisae
Vertebrates	Sphaenorhynchus lacteus
Vertebrates	Sphaenorhynchus orophilus
Vertebrates	Spheniscus magellanicus
Vertebrates	Stelgidopteryx ruficollis
Vertebrates	Stenella frontalis
Vertebrates	Strabomantis sulcatus
Vertebrates	Sturnella defilippii
Vertebrates	Sturnella militaris
Vertebrates	Sturnella superciliaris
Vertebrates	Sturnira magna
Vertebrates	Sturnira tildae
Angiosperms	Stylosanthes capitata
Angiosperms	Stylosanthes hamata
Vertebrates	Sula dactylatra
Vertebrates	Sula leucogaster
Angiosperms	Swartzia arborescens
Angiosperms	Swartzia cardiosperma
Angiosperms	Swartzia flaemingii
Angiosperms	Swartzia jorori
Angiosperms	Swartzia pickelii
Angiosperms	Swartzia pinheiroana
Angiosperms	Taralea cordata
Angiosperms	Taralea oppositifolia
Angiosperms	Teramnus uncinatus
Arthropods	Tetragona clavipes
Arthropods	Tetragona goettei
Arthropods	Tetragonisca angustula
Arthropods	Tetragonisca weyrauchi
Vertebrates	Thalpomys cerradensis
Vertebrates	Thalpomys lasiotis
Vertebrates	Thalurania furcata
Vertebrates	Thalurania glaucopis
Vertebrates	Thalurania watertonii
Vertebrates	Thamnophilus aethiops
Vertebrates	Thamnophilus amazonicus
Vertebrates	Thamnophilus cryptoleucus
Vertebrates	Thamnophilus divisorius
Vertebrates	Thamnophilus melanothorax
Vertebrates	Thamnophilus murinus
Vertebrates	Thamnophilus nigrocinereus
Vertebrates	Thamnophilus palliatus
Vertebrates	Thamnophilus punctatus
Vertebrates	Thamnophilus ruficapillus
Vertebrates	Thamnophilus schistaceus
Vertebrates	Thamnophilus stictocephalus
Vertebrates	Thamnophilus torquatus
Vertebrates	Theristicus caerulescens
Vertebrates	Theristicus caudatus
Vertebrates	Thoropa miliaris
Vertebrates	Thoropa taophora
Vertebrates	Threnetes leucurus
Angiosperms	Tillandsia usneoides
Vertebrates	Tinamus guttatus
Vertebrates	Tinamus solitarius
Vertebrates	Tinamus tao
Vertebrates	Tonatia bidens
Vertebrates	Tonatia saurophila
Vertebrates	Topaza pella
Vertebrates	Topaza pyra
Vertebrates	Trachycephalus coriaceus
Vertebrates	Trachycephalus imitatrix
Vertebrates	Trachycephalus mesophaeus
Vertebrates	Trachycephalus nigromaculatus
Vertebrates	Trachycephalus resinifictrix
Angiosperms	Trifolium polymorphum
Angiosperms	Trifolium riograndense
Angiosperms	Trigonidium acuminatum
Angiosperms	Trigonidium obtusum
Arthropods	Trigonisca bidentata
Arthropods	Trigonisca nataliae
Vertebrates	Trinomys albispinus
Vertebrates	Trinomys dimidiatus
Vertebrates	Trinomys iheringi
Vertebrates	Trinomys paratus
Vertebrates	Trogon collaris
Vertebrates	Trogon curucui
Vertebrates	Trogon melanurus
Vertebrates	Trogon rufus
Vertebrates	Trogon surrucura
Vertebrates	Trogon violaceus
Vertebrates	Uroderma bilobatum
Vertebrates	Uroderma magnirostrum
Vertebrates	Vampyressa bidens
Vertebrates	Vampyressa brocki
Vertebrates	Vampyressa pusilla
Angiosperms	Vatairea erythrocarpa
Angiosperms	Vatairea fusca
Angiosperms	Vatairea guianensis
Angiosperms	Vatairea heteroptera
Angiosperms	Vatairea macrocarpa
Angiosperms	Vatairea paraensis
Angiosperms	Vatairea sericea
Angiosperms	Vataireopsis araroba
Angiosperms	Vataireopsis iglesiasii
Angiosperms	Vataireopsis speciosa
Angiosperms	Vigna halophila
Angiosperms	Vigna lasiocarpa
Angiosperms	Vigna longifolia
Angiosperms	Vigna luteola
Angiosperms	Vigna trichocarpa
Angiosperms	Vigna vexillata
Vertebrates	Vitreorana oyampiensis
Arthropods	Xylocopa muscaria
Angiosperms	Zollernia glabra
Angiosperms	Zollernia glaziovii
Angiosperms	Zollernia ilicifolia
Angiosperms	Zollernia magnifica
Angiosperms	Zollernia modesta
Vertebrates	Zygodontomys brevicauda
Vertebrates	Accipiter poliogaster
Vertebrates	Accipiter striatus
Vertebrates	Accipiter superciliosus
Vertebrates	Acrobatornis fonsecai
Vertebrates	Actitis macularius
Vertebrates	Aeronautes montivagus
Vertebrates	Agamia agami
Vertebrates	Agelaioides badius
Vertebrates	Agelasticus cyanopus
Vertebrates	Agelasticus thilius
Vertebrates	Alectrurus risora
Vertebrates	Alectrurus tricolor
Vertebrates	Alipiopsitta xanthops
Vertebrates	Alopochelidon fucata
Vertebrates	Amaurolimnas concolor
Vertebrates	Amaurospiza moesta
Vertebrates	Amazona festiva
Vertebrates	Amazonetta brasiliensis
Vertebrates	Amblyramphus holosericeus
Vertebrates	Ammodramus aurifrons
Vertebrates	Ammodramus humeralis
Vertebrates	Anabacerthia amaurotis
Vertebrates	Anabazenops dorsalis
Vertebrates	Anabazenops fuscus
Vertebrates	Anas bahamensis
Vertebrates	Anas georgica
Vertebrates	Anas versicolor
Vertebrates	Ancistrops strigilatus
Vertebrates	Anhima cornuta
Vertebrates	Anhinga anhinga
Vertebrates	Anodorhynchus hyacinthinus
Vertebrates	Anodorhynchus leari
Vertebrates	Anopetia gounellei
Vertebrates	Anthus correndera
Vertebrates	Anthus furcatus
Vertebrates	Anthus hellmayri
Vertebrates	Anthus lutescens
Vertebrates	Anthus nattereri
Vertebrates	Antilophia bokermanni
Vertebrates	Antilophia galeata
Vertebrates	Anumbius annumbi
Vertebrates	Anurolimnas castaneiceps
Vertebrates	Anurolimnas fasciatus
Vertebrates	Aphantochroa cirrochloris
Vertebrates	Ara ararauna
Vertebrates	Ara chloropterus
Vertebrates	Ara macao
Vertebrates	Ara severus
Vertebrates	Aramides cajanea
Vertebrates	Aramides calopterus
Vertebrates	Aramides mangle
Vertebrates	Aramides saracura
Vertebrates	Aramides ypecaha
Vertebrates	Aramus guarauna
Vertebrates	Aratinga acuticaudata
Vertebrates	Aratinga auricapillus
Vertebrates	Aratinga cactorum
Vertebrates	Aratinga jandaya
Vertebrates	Aratinga leucophthalma
Vertebrates	Aratinga pertinax
Vertebrates	Aratinga solstitialis
Vertebrates	Aratinga weddellii
Vertebrates	Ardea cinerea
Vertebrates	Ardea cocoi
Vertebrates	Arenaria interpres
Vertebrates	Arremon flavirostris
Vertebrates	Arremon franciscanus
Vertebrates	Arremon semitorquatus
Vertebrates	Arremon taciturnus
Vertebrates	Arremonops conirostris
Vertebrates	Arundinicola leucocephala
Vertebrates	Asio flammeus
Vertebrates	Asio stygius
Vertebrates	Asthenes baeri
Vertebrates	Asthenes luizae
Vertebrates	Athene cunicularia
Vertebrates	Attila bolivianus
Vertebrates	Attila cinnamomeus
Vertebrates	Attila citriniventris
Vertebrates	Attila phoenicurus
Vertebrates	Attila rufus
Vertebrates	Attila spadiceus
Vertebrates	Augastes lumachella
Vertebrates	Augastes scutatus
Vertebrates	Automolus infuscatus
Vertebrates	Automolus leucophthalmus
Vertebrates	Automolus melanopezus
Vertebrates	Automolus ochrolaemus
Vertebrates	Automolus rubiginosus
Vertebrates	Automolus rufipileatus
Vertebrates	Avocettula recurvirostris
Vertebrates	Bartramia longicauda
Vertebrates	Baryphthengus martii
Vertebrates	Baryphthengus ruficapillus
Vertebrates	Basileuterus bivittatus
Vertebrates	Basileuterus culicivorus
Vertebrates	Basileuterus flaveolus
Vertebrates	Basileuterus leucoblepharus
Vertebrates	Basileuterus leucophrys
Vertebrates	Batara cinerea
Vertebrates	Berlepschia rikeri
Vertebrates	Biatas nigropectus
Vertebrates	Botaurus pinnatus
Vertebrates	Brachygalba albogularis
Vertebrates	Brachygalba lugubris
Vertebrates	Bubo virginianus
Vertebrates	Bubulcus ibis
Vertebrates	Bucco capensis
Vertebrates	Bucco macrodactylus
Vertebrates	Bucco tamatia
Vertebrates	Burhinus bistriatus
Vertebrates	Busarellus nigricollis
Vertebrates	Buteo albicaudatus
Vertebrates	Buteo albonotatus
Vertebrates	Buteo brachyurus
Vertebrates	Buteo nitidus
Vertebrates	Buteo platypterus
Vertebrates	Buteogallus aequinoctialis
Vertebrates	Butorides striata
Vertebrates	Cacicus haemorrhous
Vertebrates	Cairina moschata
Vertebrates	Calidris alba
Vertebrates	Calidris bairdii
Vertebrates	Calidris canutus
Vertebrates	Calidris fuscicollis
Vertebrates	Calidris himantopus
Vertebrates	Calidris melanotos
Vertebrates	Calidris minutilla
Vertebrates	Calidris pusilla
Vertebrates	Callonetta leucophrys
Vertebrates	Calonectris diomedea
Vertebrates	Calonectris edwardsii
Vertebrates	Calyptura cristata
Vertebrates	Campephilus leucopogon
Vertebrates	Campephilus melanoleucos
Vertebrates	Campephilus robustus
Vertebrates	Camptostoma obsoletum
Vertebrates	Campylorhamphus falcularius
Vertebrates	Campylorhamphus procurvoides
Vertebrates	Campylorhamphus trochilirostris
Vertebrates	Campylorhynchus griseus
Vertebrates	Campylorhynchus turdinus
Vertebrates	Caprimulgus longirostris
Vertebrates	Caprimulgus parvulus
Vertebrates	Caprimulgus sericocaudatus
Vertebrates	Capsiempis flaveola
Vertebrates	Caracara plancus
Vertebrates	Carduelis magellanica
Vertebrates	Carduelis yarrellii
Vertebrates	Cariama cristata
Vertebrates	Carpornis cucullata
Vertebrates	Carpornis melanocephala
Vertebrates	Caryothraustes canadensis
Vertebrates	Casiornis fuscus
Vertebrates	Casiornis rufus
Vertebrates	Cathartes aura
Vertebrates	Cathartes burrovianus
Vertebrates	Cathartes melambrotus
Vertebrates	Catharus fuscescens
Vertebrates	Catharus minimus
Vertebrates	Catharus ustulatus
Vertebrates	Cephalopterus ornatus
Vertebrates	Cercibis oxycerca
Vertebrates	Cercomacra brasiliana
Vertebrates	Cercomacra carbonaria
Vertebrates	Cercomacra cinerascens
Vertebrates	Cercomacra ferdinandi
Vertebrates	Cercomacra laeta
Vertebrates	Cercomacra manu
Vertebrates	Cercomacra melanaria
Vertebrates	Cercomacra nigrescens
Vertebrates	Cercomacra serva
Vertebrates	Cercomacra tyrannina
Vertebrates	Certhiaxis cinnamomeus
Vertebrates	Certhiaxis mustelinus
Vertebrates	Chaetura brachyura
Vertebrates	Chaetura chapmani
Vertebrates	Chaetura cinereiventris
Vertebrates	Chaetura egregia
Vertebrates	Chaetura meridionalis
Vertebrates	Chaetura pelagica
Vertebrates	Chaetura spinicaudus
Vertebrates	Chaetura viridipennis
Vertebrates	Chamaeza campanisona
Vertebrates	Chamaeza meruloides
Vertebrates	Chamaeza nobilis
Vertebrates	Chamaeza ruficauda
Vertebrates	Charadrius collaris
Vertebrates	Charadrius falklandicus
Vertebrates	Charadrius modestus
Vertebrates	Charadrius semipalmatus
Vertebrates	Charadrius wilsonia
Vertebrates	Charitospiza eucosma
Vertebrates	Chauna torquata
Vertebrates	Chelidoptera tenebrosa
Vertebrates	Chionis albus
Vertebrates	Chiroxiphia caudata
Vertebrates	Chiroxiphia pareola
Vertebrates	Chlidonias niger
Vertebrates	Chloroceryle aenea
Vertebrates	Chloroceryle amazona
Vertebrates	Chloroceryle americana
Vertebrates	Chloroceryle inda
Vertebrates	Chlorophanes spiza
Vertebrates	Chlorophonia cyanea
Vertebrates	Chondrohierax uncinatus
Vertebrates	Chrysolampis mosquitus
Vertebrates	Chrysomus icterocephalus
Vertebrates	Chrysuronia oenone
Vertebrates	Cichlocolaptes leucophrus
Vertebrates	Cichlopsis leucogenys
Vertebrates	Cinclodes fuscus
Vertebrates	Cinclodes pabsti
Vertebrates	Circus buffoni
Vertebrates	Circus cinereus
Vertebrates	Cissopis leverianus
Vertebrates	Cistothorus platensis
Vertebrates	Claravis godefrida
Vertebrates	Claravis pretiosa
Vertebrates	Clibanornis dendrocolaptoides
Vertebrates	Clypicterus oseryi
Vertebrates	Clytoctantes atrogularis
Vertebrates	Clytolaema rubricauda
Vertebrates	Cnemotriccus fuscatus
Vertebrates	Cnipodectes subbrunneus
Vertebrates	Coccyzus americanus
Vertebrates	Cochlearius cochlearius
Vertebrates	Coereba flaveola
Vertebrates	Colibri coruscans
Vertebrates	Colonia colonus
Vertebrates	Columba livia
Vertebrates	Columbina cyanopis
Vertebrates	Columbina minuta
Vertebrates	Columbina passerina
Vertebrates	Columbina picui
Vertebrates	Columbina squammata
Vertebrates	Columbina talpacoti
Vertebrates	Compsothraupis loricata
Vertebrates	Conioptilon mcilhennyi
Vertebrates	Conirostrum bicolor
Vertebrates	Conirostrum margaritae
Vertebrates	Conirostrum speciosum
Vertebrates	Conopias albovittatus
Vertebrates	Conopias parvus
Vertebrates	Conopias trivirgatus
Vertebrates	Conopophaga aurita
Vertebrates	Conopophaga lineata
Vertebrates	Conopophaga melanogaster
Vertebrates	Conopophaga melanops
Vertebrates	Conopophaga peruviana
Vertebrates	Conopophaga roberti
Vertebrates	Conothraupis mesoleuca
Vertebrates	Conothraupis speculigera
Vertebrates	Contopus albogularis
Vertebrates	Contopus cinereus
Vertebrates	Contopus cooperi
Vertebrates	Contopus nigrescens
Vertebrates	Contopus virens
Vertebrates	Coragyps atratus
Vertebrates	Corapipo gutturalis
Vertebrates	Coryphaspiza melanotis
Vertebrates	Coryphistera alaudina
Vertebrates	Coryphospingus pileatus
Vertebrates	Corythopis delalandi
Vertebrates	Corythopis torquatus
Vertebrates	Coscoroba coscoroba
Vertebrates	Cotinga cayana
Vertebrates	Cotinga cotinga
Vertebrates	Cotinga maculata
Vertebrates	Cotinga maynana
Vertebrates	Cranioleuca gutturata
Vertebrates	Cranioleuca muelleri
Vertebrates	Cranioleuca obsoleta
Vertebrates	Cranioleuca pallida
Vertebrates	Cranioleuca semicinerea
Vertebrates	Cranioleuca sulphurifera
Vertebrates	Cranioleuca vulpecula
Vertebrates	Cranioleuca vulpina
Vertebrates	Crax fasciolata
Vertebrates	Crax globulosa
Vertebrates	Crypturellus soui
Vertebrates	Culicivora caudacuta
Vertebrates	Cyanerpes caeruleus
Vertebrates	Cyanerpes cyaneus
Vertebrates	Cyanerpes nitidus
Vertebrates	Cyanicterus cyanicterus
Vertebrates	Cyanocompsa brissonii
Vertebrates	Cyanocompsa cyanoides
Vertebrates	Cyanocorax caeruleus
Vertebrates	Cyanocorax cayanus
Vertebrates	Cyanocorax chrysops
Vertebrates	Cyanocorax cristatellus
Vertebrates	Cyanocorax cyanomelas
Vertebrates	Cyanocorax cyanopogon
Vertebrates	Cyanocorax heilprini
Vertebrates	Cyanocorax violaceus
Vertebrates	Cyanoloxia glaucocaerulea
Vertebrates	Cyanopsitta spixii
Vertebrates	Cyclarhis gujanensis
Vertebrates	Cymbilaimus lineatus
Vertebrates	Cymbilaimus sanctaemariae
Vertebrates	Cyphorhinus arada
Vertebrates	Cypseloides fumigatus
Vertebrates	Cypseloides senex
Vertebrates	Cypsnagra hirundinacea
Vertebrates	Dacnis albiventris
Vertebrates	Dacnis cayana
Vertebrates	Dacnis flaviventer
Vertebrates	Dacnis lineata
Vertebrates	Dacnis nigripes
Vertebrates	Daption capense
Vertebrates	Daptrius ater
Vertebrates	Deconychura longicauda
Vertebrates	Deconychura stictolaema
Vertebrates	Dendrexetastes rufigula
Vertebrates	Dendrocincla fuliginosa
Vertebrates	Dendrocincla merula
Vertebrates	Dendrocincla turdina
Vertebrates	Dendrocolaptes certhia
Vertebrates	Dendrocolaptes hoffmannsi
Vertebrates	Dendrocolaptes picumnus
Vertebrates	Dendrocolaptes platyrostris
Vertebrates	Dendrocygna autumnalis
Vertebrates	Dendroica cerulea
Vertebrates	Dendroica fusca
Vertebrates	Dendroica petechia
Vertebrates	Dendroica striata
Vertebrates	Dendroica virens
Vertebrates	Dendroplex kienerii
Vertebrates	Dendroplex picus
Vertebrates	Deroptyus accipitrinus
Vertebrates	Dichrozona cincta
Vertebrates	Diglossa duidae
Vertebrates	Diopsittaca nobilis
Vertebrates	Diuca diuca
Vertebrates	Dolichonyx oryzivorus
Vertebrates	Dolospingus fringilloides
Vertebrates	Donacobius atricapilla
Vertebrates	Donacospiza albifrons
Vertebrates	Drymophila devillei
Vertebrates	Drymophila ferruginea
Vertebrates	Drymophila genei
Vertebrates	Drymophila malura
Vertebrates	Drymophila ochropyga
Vertebrates	Drymophila rubricollis
Vertebrates	Drymophila squamata
Vertebrates	Drymornis bridgesii
Vertebrates	Dryocopus galeatus
Vertebrates	Dysithamnus mentalis
Vertebrates	Dysithamnus plumbeus
Vertebrates	Dysithamnus stictothorax
Vertebrates	Dysithamnus xanthopterus
Vertebrates	Egretta caerulea
Vertebrates	Egretta thula
Vertebrates	Egretta tricolor
Vertebrates	Elaenia albiceps
Vertebrates	Elaenia chiriquensis
Vertebrates	Elaenia cristata
Vertebrates	Elaenia flavogaster
Vertebrates	Elaenia mesoleuca
Vertebrates	Elaenia obscura
Vertebrates	Elaenia parvirostris
Vertebrates	Elaenia pelzelni
Vertebrates	Elaenia ruficeps
Vertebrates	Elaenia spectabilis
Vertebrates	Elanoides forficatus
Vertebrates	Elanus leucurus
Vertebrates	Electron platyrhynchum
Vertebrates	Eleoscytalopus indigoticus
Vertebrates	Eleoscytalopus psychopompus
Vertebrates	Eleothreptus anomalus
Vertebrates	Emberizoides herbicola
Vertebrates	Emberizoides ypiranganus
Vertebrates	Embernagra longicauda
Vertebrates	Embernagra platensis
Vertebrates	Empidonax alnorum
Vertebrates	Empidonomus aurantioatrocristatus
Vertebrates	Empidonomus varius
Vertebrates	Epinecrophylla erythrura
Vertebrates	Epinecrophylla haematonota
Vertebrates	Epinecrophylla leucophthalma
Vertebrates	Epinecrophylla ornata
Vertebrates	Estrilda astrild
Vertebrates	Eubucco richardsoni
Vertebrates	Eubucco tucinkae
Vertebrates	Eucometis penicillata
Vertebrates	Eupetomena macroura
Vertebrates	Euphonia cayennensis
Vertebrates	Euphonia chalybea
Vertebrates	Euphonia chlorotica
Vertebrates	Euphonia chrysopasta
Vertebrates	Euphonia cyanocephala
Vertebrates	Euphonia finschi
Vertebrates	Euphonia laniirostris
Vertebrates	Euphonia minuta
Vertebrates	Euphonia pectoralis
Vertebrates	Euphonia plumbea
Vertebrates	Euphonia rufiventris
Vertebrates	Euphonia violacea
Vertebrates	Euphonia xanthogaster
Vertebrates	Eurypyga helias
Vertebrates	Euscarthmus meloryphus
Vertebrates	Euscarthmus rufomarginatus
Vertebrates	Falco columbarius
Vertebrates	Falco deiroleucus
Vertebrates	Falco femoralis
Vertebrates	Falco peregrinus
Vertebrates	Falco rufigularis
Vertebrates	Falco sparverius
Vertebrates	Fluvicola albiventer
Vertebrates	Fluvicola nengeta
Vertebrates	Fluvicola pica
Vertebrates	Formicarius analis
Vertebrates	Formicarius colma
Vertebrates	Formicarius rufifrons
Vertebrates	Formicivora erythronotos
Vertebrates	Formicivora grisea
Vertebrates	Formicivora iheringi
Vertebrates	Formicivora melanogaster
Vertebrates	Formicivora rufa
Vertebrates	Formicivora serrana
Vertebrates	Forpus xanthopterygius
Vertebrates	Frederickena unduligera
Vertebrates	Frederickena viridis
Vertebrates	Fregata magnificens
Vertebrates	Fulica armillata
Vertebrates	Fulica leucoptera
Vertebrates	Fulica rufifrons
Vertebrates	Fulmarus glacialoides
Vertebrates	Furnarius figulus
Vertebrates	Furnarius leucopus
Vertebrates	Furnarius minor
Vertebrates	Furnarius rufus
Vertebrates	Furnarius torridus
Vertebrates	Galbalcyrhynchus leucotis
Vertebrates	Galbalcyrhynchus purusianus
Vertebrates	Galbula albirostris
Vertebrates	Galbula chalcothorax
Vertebrates	Galbula cyanescens
Vertebrates	Galbula cyanicollis
Vertebrates	Galbula dea
Vertebrates	Galbula galbula
Vertebrates	Galbula leucogastra
Vertebrates	Galbula ruficauda
Vertebrates	Galbula tombacea
Vertebrates	Gallinago paraguaiae
Vertebrates	Gallinago undulata
Vertebrates	Gallinula melanops
Vertebrates	Gampsonyx swainsonii
Vertebrates	Geositta cunicularia
Vertebrates	Geositta poeciloptera
Vertebrates	Geotrygon montana
Vertebrates	Geotrygon saphirina
Vertebrates	Geotrygon violacea
Vertebrates	Geranoaetus melanoleucus
Vertebrates	Geranospiza caerulescens
Vertebrates	Glaucidium mooreorum
Vertebrates	Glaucis dohrnii
Vertebrates	Glyphorynchus spirurus
Vertebrates	Gnorimopsar chopi
Vertebrates	Grallaria eludens
Vertebrates	Grallaria varia
Vertebrates	Granatellus pelzelni
Vertebrates	Graydidascalus brachyurus
Vertebrates	Guaruba guarouba
Vertebrates	Gubernatrix cristata
Vertebrates	Gubernetes yetapa
Vertebrates	Guira guira
Vertebrates	Gyalophylax hellmayri
Vertebrates	Gymnoderus foetidus
Vertebrates	Gymnomystax mexicanus
Vertebrates	Gymnopithys leucaspis
Vertebrates	Gymnopithys rufigula
Vertebrates	Gymnopithys salvini
Vertebrates	Habia rubica
Vertebrates	Haematoderus militaris
Vertebrates	Haematopus palliatus
Vertebrates	Haplospiza unicolor
Vertebrates	Harpagus bidentatus
Vertebrates	Harpagus diodon
Vertebrates	Harpia harpyja
Vertebrates	Harpyhaliaetus coronatus
Vertebrates	Heliactin bilophus
Vertebrates	Helicolestes hamatus
Vertebrates	Heliobletus contaminatus
Vertebrates	Heliornis fulica
Vertebrates	Hemithraupis flavicollis
Vertebrates	Hemithraupis guira
Vertebrates	Hemithraupis ruficapilla
Vertebrates	Hemitriccus diops
Vertebrates	Hemitriccus flammulatus
Vertebrates	Hemitriccus furcatus
Vertebrates	Hemitriccus griseipectus
Vertebrates	Hemitriccus inornatus
Vertebrates	Hemitriccus iohannis
Vertebrates	Hemitriccus josephinae
Vertebrates	Hemitriccus kaempferi
Vertebrates	Hemitriccus margaritaceiventer
Vertebrates	Hemitriccus minimus
Vertebrates	Hemitriccus minor
Vertebrates	Hemitriccus mirandae
Vertebrates	Hemitriccus nidipendulus
Vertebrates	Hemitriccus obsoletus
Vertebrates	Hemitriccus orbitatus
Vertebrates	Hemitriccus striaticollis
Vertebrates	Hemitriccus zosterops
Vertebrates	Henicorhina leucosticta
Vertebrates	Herpetotheres cachinnans
Vertebrates	Herpsilochmus atricapillus
Vertebrates	Herpsilochmus dorsimaculatus
Vertebrates	Herpsilochmus longirostris
Vertebrates	Herpsilochmus pectoralis
Vertebrates	Herpsilochmus rufimarginatus
Vertebrates	Herpsilochmus sellowi
Vertebrates	Herpsilochmus stictocephalus
Vertebrates	Herpsilochmus sticturus
Vertebrates	Heterocercus flavivertex
Vertebrates	Heterocercus linteatus
Vertebrates	Heteronetta atricapilla
Vertebrates	Himantopus mexicanus
Vertebrates	Hirundinea ferruginea
Vertebrates	Hirundo rustica
Vertebrates	Hylexetastes brigidai
Vertebrates	Hylexetastes perrotii
Vertebrates	Hylexetastes stresemanni
Vertebrates	Hylexetastes uniformis
Vertebrates	Hylocryptus rectirostris
Vertebrates	Hyloctistes subulatus
Vertebrates	Hylopezus berlepschi
Vertebrates	Hylopezus macularius
Vertebrates	Hylopezus nattereri
Vertebrates	Hylopezus ochroleucus
Vertebrates	Hylophilus amaurocephalus
Vertebrates	Hylophilus brunneiceps
Vertebrates	Hylophilus hypoxanthus
Vertebrates	Hylophilus muscicapinus
Vertebrates	Hylophilus ochraceiceps
Vertebrates	Hylophilus pectoralis
Vertebrates	Hylophilus poicilotis
Vertebrates	Hylophilus sclateri
Vertebrates	Hylophilus semicinereus
Vertebrates	Hylophilus thoracicus
Vertebrates	Hylophylax naevius
Vertebrates	Hylophylax punctulatus
Vertebrates	Hymenops perspicillatus
Vertebrates	Hypocnemis cantator
Vertebrates	Hypocnemis hypoxantha
Vertebrates	Hypocnemis ochrogyna
Vertebrates	Hypocnemis peruviana
Vertebrates	Hypocnemis striata
Vertebrates	Hypocnemoides maculicauda
Vertebrates	Hypocnemoides melanopogon
Vertebrates	Hypoedaleus guttatus
Vertebrates	Ibycter americanus
Vertebrates	Icterus cayanensis
Vertebrates	Icterus croconotus
Vertebrates	Icterus jamacaii
Vertebrates	Icterus nigrogularis
Vertebrates	Ictinia mississippiensis
Vertebrates	Ictinia plumbea
Vertebrates	Ilicura militaris
Vertebrates	Inezia caudata
Vertebrates	Inezia inornata
Vertebrates	Inezia subflava
Vertebrates	Iodopleura fusca
Vertebrates	Iodopleura isabellae
Vertebrates	Iodopleura pipra
Vertebrates	Ixobrychus exilis
Vertebrates	Ixobrychus involucris
[truncated: 1,356 more rows]

## Sheet: Supertree_references
Reference
Klicka J., Keith Barker F., Burns K.J., Lanyon S.M., Lovette I.J., Chaves J. a., & Bryson R.W. (2014) A comprehensive multilocus assessment of sparrow (Aves: Passerellidae) relationships. Molecular Phylogenetics and Evolution, 77, 177–182.
Versieux L.M., Barbará T., Wanderley M. das G.L., Calvente A., Fay M.F., & Lexer C. (2012) Molecular phylogenetics of the Brazilian giant bromeliads (Alcantarea, Bromeliaceae): implications for morphological evolution and biogeography. Molecular Phylogenetics and Evolution, 64, 177–189.
Pelser P.B., Nordenstam B., & Kadereit J.W. (2011) An ITS Phylogeny of Tribe Senecioneae ( Asteraceae ) and a New Delimitation of Senecio L . Author ( s ): Pieter B . Pelser , Bertil Nordenstam , Joachim W . Kadereit , Linda E . Watson Reviewed work ( s ): Published by : International Association for Plan. Taxon, 56, 1077–1104.
Clemente-Carvalho R.B.G., Klaczko J., Ivan Perez S., Alves A.C.R., Haddad C.F.B., & dos Reis S.F. (2011) Molecular phylogenetic relationships and phenotypic diversity in miniaturized toadlets, genus Brachycephalus (Amphibia: Anura: Brachycephalidae). Molecular Phylogenetics and Evolution, 61, 79–89.
Álvarez A., Perez S.I., & Verzi D.H. (2013) Ecological and phylogenetic dimensions of cranial shape diversification in South American caviomorph rodents (Rodentia: Hystricomorpha). Biological Journal of the Linnean Society, 110, 898–913.
Aristide L., Rosenberger A.L., Tejedor M.F., & Perez S.I. (2015) Modeling lineage and phenotypic diversification in the New World monkey (Platyrrhini, Primates) radiation. Molecular Phylogenetics and Evolution, 82, 375–385.
Botero-Castro F., Tilak M., Justy F., Catzeflis F., Delsuc F., & Douzery E.J.P. (2013) Next-generation sequencing and phylogenetic signal of complete mitochondrial genomes for resolving the evolutionary history of leaf-nosed bats (Phyllostomidae). Molecular Phylogenetics and Evolution, 69, 728–739.
Bertani R. (2012) Revision, cladistic analysis and biogeography of Typhochlaena C. L. Koch, 1850, Pachistopelma Pocock, 1901 and Iridopelma Pocock, 1901 (Araneae, Theraphosidae, Aviculariinae). ZooKeys, 230, 1–94.
Hedtke S.M., Patiny S., & Danforth B.N. (2013) The bee tree of life: a supermatrix approach to apoid phylogeny and biogeography. BMC Evolutionary Biology, 13, 138.
Alexander Pyron R. & Wiens J.J. (2011) A large-scale phylogeny of Amphibia including over 2800 species, and a revised classification of extant frogs, salamanders, and caecilians. Molecular Phylogenetics and Evolution, 61, 543–583.
Almeida V., Costa A., Oliveira A. , et al.. 2009. Morphological phylogenetics of Quesnelia (Bromeliaceae, Bromelioideae). Systematic Botany
Fritsch P., Almeda F., Renner S.S. , et al.. 2004. Phylogeny and circumscription of the near-endemic Brazilian tribe Microlicieae (Melastomataceae).. American Journal of Botany
Agnarsson I.. 2005. A revision and phylogenetic analysis of the American ethicus and rupununi groups of Anelosimus (Araneae, Theridiidae). Zoologica Scripta
Zuloaga F., Giussani L., Morrone O.. 2006. On the Taxonomic Position of Panicum aristellum (Poaceae: Panicoideae: Paniceae). Systematic Botany
Sousa L., Wendt T., Brown G. , et al.. 2007. Monophyly and phylogenetic relationships in Lymania (Bromeliaceae: Bromelioideae) based on morphology and chloroplast DNA sequences. Systematic Botany
Sede S., Marrone O., Giussani L. , et al.. 2007. Phylogenetic Studies in the Paniceae (Poaceae): A Realignment of Section Lorea of Panicum. Systematic Botany
Hedges S., Duellman W., Heinicke M.. 2008. New World direct-developing frogs (Anura: Terrarana): Molecular phylogeny, classification, biogeography, and conservation. Zootaxa
Amorim A., Goldenberg R., Michelangeli F.. 2009. A new species of Physeterostemon (Melastomataceae) from Bahia, Brazil, with notes on the phylogeny the genus. Systematic Botany
Pirie M., Klitgaard B., Pennington R.. 2009. Revision and biogeography of Centrolobium (Leguminosae). Systematic Botany
Salariato D., Giussani L., Morrone O. , et al.. 2009. Rupichloa, a new genus segregated from Urochloa (Poaceae) based on morphological and molecular data.. Taxon
Jobson R., Luckow M.. 2007. Phylogenetic Study of the Genus Piptadenia (Mimosoideae: Leguminosae) using Plastid trnL-F and trnK/matK Sequence Data. Systematic Botany
Sato J., Wolsan M., Prevosti F.J. , et al.. 2012. Evolutionary and biogeographic history of weasel-like carnivorans (Musteloidea). Molecular Phylogenetics and Evolution
Delsuc F., Vizcano S.F., Douzery E.J.. 2004. Influence of Tertiary paleoenvironmental changes on the diversification of South American mammals: a relaxed molecular clock study within xenarthrans.. BMC Evolutionary Biology
Pinto-sonchez N.R., Ibanez R., Madrin S. , et al.. 2012. The Great American Biotic Interchange in frogs: multiple and early colonization of Central America by the South American genus Pristimantis (Anura: Craugastoridae). Molecular Phylogenetics and Evolution
Gonzalez marquez M.E., Ramirez M.J.. 2011. A revision and phylogenetic analysis of the spider genus Aysenia Tullgren (Araneae: Anyphaenidae, Amaurobioidinae). Zootaxa
Ward P., Downie D.. 2004. The ant subfamily Pseudomyrmecinae (Hymenoptera: Formicidae): phylogeny and evolution of big-eyed arboreal ants. Systematic Entomology
Fouquet A., Noonan B.P., Rodrigues M.T. , et al.. 2012. Multiple Quaternary Refugia in the Eastern Guiana Shield Revealed by Comparative Phylogeography of 12 Frog Species. Systematic Biology
Tavares E.S., Baker A., Pereira S.. 2006. Phylogenetic Relationships and Historical Biogeography of Neotropical Parrots (Psittaciformes: Psittacidae: Arini) Inferred from Mitochondrial and Nuclear DNA Sequences.. Systematic Biology
Upham N.S., Patterson B.D.. 2012. Diversification and biogeography of the Neotropical caviomorph lineage Octodontoidea (Rodentia: Hystricognathi). Molecular Phylogenetics and Evolution
Tavares E.S., Baker A., Pereira S. , et al.. 2006. Phylogenetic Relationships and Historical Biogeography of Neotropical Parrots (Psittaciformes: Psittacidae: Arini) Inferred from Mitochondrial and Nuclear DNA Sequences.. Systematic Biology
Monteiro S., Selbach-schnadelbach A., De oliveira R. , et al.. 2010. Molecular phylogenetics of Galeandra (Orchidaceae: Catasetinae) based on plastid and nuclear DNA sequences.. Systematic Botany
Schulman L., Hyvnen J.. 2003. A cladistic analysis of Adelobotrys (Melastomataceae) based on morphology, with notes on generic limits within the tribe Merianieae.. Systematic Botany
De sa R.O., Streicher J.W., Selenkoyela R. , et al.. 2012. Molecular phylogeny of microhylid frogs (Anura: Microhylidae) with emphasis on relationships among New World genera. BMC Evolutionary Biology
Steppan S.. 1995. Revision of the tribe Phyllotini (Rodentia: Sigmodontinae), with a phylogenetic hypothesis for the Sigmodontinae.. Fieldiana: Zoology, New Series
Coyle F.. 1995. A revision of the funnelweb mygalomorph spider subfamily Ischnothelinae (Araneae, Dipluridae).. American Naturalist
Cannatella D., Trueb L.. 1988. Evolution of pipoid frogs: intergeneric relationships of the aquatic frog family Pipidae (Anura).. Zoological Journal of the Linnean Society
Canedo C., & Haddad C.F.. 2012. Phylogenetic relationships within anuran clade Terrarana, with emphasis on the placement of Brazilian Atlantic rainforest frogs genus Ischnocnema (Anura: Brachycephalidae).. Molecular Phylogenetics and Evolution
Souza E.R., Lewis G.P., Forest F., Schnadelbach A.S., Van den berg C., & Queiroz L.P.. 2013. Phylogeny of Calliandra (Leguminosae: Mimosoideae) based on nuclear and plastid molecular markers. TAXON
Fabre P.-H., Hautier L., Dimitrov D., & P Douzery E.J. (2012) A glimpse on the pattern of rodent diversification: a phylogenetic approach. BMC Evolutionary Biology, 12, 88.
Hinchliff C.E., Smith S.A., Allman J.F., Burleigh J.G., Chaudhary R., Coghill L.M., Crandall K.A., Deng J., Drew B.T., Gazis R., Gude K., Hibbett D.S., Katz L.A., Laughinghouse H.D., McTavish E.J., Midford P.E., Owen C.L., Ree R.H., Rees J.A., Soltis D.E., Williams T., & Cranston K.A. (2015) Synthesis of phylogeny and taxonomy into a comprehensive tree of life. Proceedings of the National Academy…
Batista J.A.N., Borges K.S., de Faria M.W.F., Proite K., Ramalho A.J., Salazar G.A., & van den Berg C. (2013) Molecular phylogenetics of the species-rich genus Habenaria (Orchidaceae) in the New World based on nuclear and plastid DNA sequences. Molecular Phylogenetics and Evolution, 67, 95–109.
Davis K.E. (2014) Reweaving the tapestry: A Supertree of Birds. PLOS Currents Tree of Life, 269.
Bininda-emonds O.R.P., Cardillo M., Jones K.E., Macphee R.D.E., Beck R.M.D., Grenyer R., Price S. a, Vos R. a, Gittleman J.L., & Purvis A. (2007) The delayed rise of present-day mammals. Nature, 446, 507–12.

## Sheet: Species of SDM analyses
List of species used in the SDM analyses, with the sample size per species
Major Group	Taxa	Species	Number of records
Angiosperms	Angiosperms	Abarema brachystachya	30
Angiosperms	Angiosperms	Abarema cochliacarpos	41
Angiosperms	Angiosperms	Abarema filamentosa	32
Angiosperms	Angiosperms	Abarema jupunba	31
Angiosperms	Angiosperms	Abarema langsdorffii	37
Angiosperms	Angiosperms	Abrus precatorius	37
Angiosperms	Angiosperms	Abrus pulchellus	22
Angiosperms	Angiosperms	Acacia tenuifolia	28
Angiosperms	Angiosperms	Acanthospermum australe	179
Angiosperms	Angiosperms	Acanthospermum hispidum	45
Angiosperms	Angiosperms	Acanthostachys strobilacea	31
Angiosperms	Angiosperms	Acca sellowiana	52
Angiosperms	Angiosperms	Achyrocline alata	71
Angiosperms	Angiosperms	Achyrocline flaccida	27
Angiosperms	Angiosperms	Achyrocline satureioides	258
Angiosperms	Angiosperms	Acianthera hygrophila	32
Angiosperms	Angiosperms	Acianthera luteola	24
Angiosperms	Angiosperms	Acianthera pubescens	18
Angiosperms	Angiosperms	Acianthera saundersiana	33
Angiosperms	Angiosperms	Acianthera sonderiana	34
Angiosperms	Angiosperms	Acilepidopsis echitifolia	35
Angiosperms	Angiosperms	Aciotis acuminifolia	131
Angiosperms	Angiosperms	Aciotis annua	24
Angiosperms	Angiosperms	Aciotis circaeifolia	36
Angiosperms	Angiosperms	Aciotis indecora	79
Angiosperms	Angiosperms	Aciotis ornata	23
Angiosperms	Angiosperms	Aciotis paludosa	63
Angiosperms	Angiosperms	Aciotis polystachya	22
Angiosperms	Angiosperms	Aciotis purpurascens	128
Angiosperms	Angiosperms	Aciotis rubricaulis	41
Angiosperms	Angiosperms	Acisanthera bivalvis	28
Angiosperms	Angiosperms	Acisanthera limnobios	20
Angiosperms	Angiosperms	Acisanthera quadrata	90
Angiosperms	Angiosperms	Acisanthera variabilis	62
Angiosperms	Angiosperms	Acmella bellidioides	50
Angiosperms	Angiosperms	Acmella brachyglossa	16
Angiosperms	Angiosperms	Acmella ciliata	34
Angiosperms	Angiosperms	Acmella decumbens	20
Angiosperms	Angiosperms	Acmella uliginosa	25
Angiosperms	Angiosperms	Acosmium lentiscifolium	30
Angiosperms	Angiosperms	Acritopappus confertus	70
Angiosperms	Angiosperms	Acritopappus heterolepis	29
Angiosperms	Angiosperms	Acritopappus longifolius	19
Angiosperms	Angiosperms	Acroceras zizanioides	18
Angiosperms	Angiosperms	Actinocladum verticillatum	16
Angiosperms	Angiosperms	Adenostemma brasilianum	56
Angiosperms	Angiosperms	Adesmia ciliata	30
Angiosperms	Angiosperms	Adesmia latifolia	16
Angiosperms	Angiosperms	Adesmia tristis	32
Angiosperms	Angiosperms	Aechmea beeriana	22
Angiosperms	Angiosperms	Aechmea bromeliifolia	61
Angiosperms	Angiosperms	Aechmea calyculata	34
Angiosperms	Angiosperms	Aechmea caudata	32
Angiosperms	Angiosperms	Aechmea distichantha	78
Angiosperms	Angiosperms	Aechmea gamosepala	36
Angiosperms	Angiosperms	Aechmea longifolia	17
Angiosperms	Angiosperms	Aechmea maasii	21
Angiosperms	Angiosperms	Aechmea mertensii	56
Angiosperms	Angiosperms	Aechmea nudicaulis	108
Angiosperms	Angiosperms	Aechmea ornata	23
Angiosperms	Angiosperms	Aechmea recurvata	64
Angiosperms	Angiosperms	Aechmea setigera	17
Angiosperms	Angiosperms	Aechmea tocantina	16
Angiosperms	Angiosperms	Aeschynomene americana	25
Angiosperms	Angiosperms	Aeschynomene brasiliana	49
Angiosperms	Angiosperms	Aeschynomene brevipes	31
Angiosperms	Angiosperms	Aeschynomene elegans	31
Angiosperms	Angiosperms	Aeschynomene evenia	36
Angiosperms	Angiosperms	Aeschynomene falcata	67
Angiosperms	Angiosperms	Aeschynomene histrix	97
Angiosperms	Angiosperms	Aeschynomene martii	26
Angiosperms	Angiosperms	Aeschynomene montevidensis	20
Angiosperms	Angiosperms	Aeschynomene oroboides	18
Angiosperms	Angiosperms	Aeschynomene paniculata	88
Angiosperms	Angiosperms	Aeschynomene paucifolia	32
Angiosperms	Angiosperms	Aeschynomene racemosa	16
Angiosperms	Angiosperms	Aeschynomene sensitiva	68
Angiosperms	Angiosperms	Ageratum conyzoides	215
Angiosperms	Angiosperms	Ageratum fastigiatum	60
Angiosperms	Angiosperms	Alatiglossum longipes	24
Angiosperms	Angiosperms	Albertinia brasiliensis	43
Angiosperms	Angiosperms	Albizia edwallii	22
Angiosperms	Angiosperms	Albizia inundata	31
Angiosperms	Angiosperms	Albizia niopoides	35
Angiosperms	Angiosperms	Albizia pedicellaris	80
Angiosperms	Angiosperms	Albizia polycephala	95
Angiosperms	Angiosperms	Aldama bracteata	28
Angiosperms	Angiosperms	Aldina latifolia	25
Angiosperms	Angiosperms	Alibertia edulis	95
Angiosperms	Angiosperms	Alseis floribunda	22
Angiosperms	Angiosperms	Amaioua guianensis	42
Angiosperms	Angiosperms	Amaioua intermedia	17
Angiosperms	Angiosperms	Ambrosia elatior	23
Angiosperms	Angiosperms	Ambrosia polystachya	34
Angiosperms	Angiosperms	Ambrosia tenuifolia	15
Angiosperms	Angiosperms	Amburana cearensis	40
Angiosperms	Angiosperms	Amphiodon effusus	44
Angiosperms	Angiosperms	Anadenanthera colubrina	211
Angiosperms	Angiosperms	Anadenanthera peregrina	131
Angiosperms	Angiosperms	Ananas ananassoides	101
Angiosperms	Angiosperms	Anathallis linearifolia	23
Angiosperms	Angiosperms	Andira anthelmia	44
Angiosperms	Angiosperms	Andira cujabensis	51
Angiosperms	Angiosperms	Andira fraxinifolia	169
Angiosperms	Angiosperms	Andira humilis	84
Angiosperms	Angiosperms	Andira inermis	43
Angiosperms	Angiosperms	Andira nitida	51
Angiosperms	Angiosperms	Andira parviflora	17
Angiosperms	Angiosperms	Andira surinamensis	20
Angiosperms	Angiosperms	Andira vermifuga	81
Angiosperms	Angiosperms	Andropogon bicornis	36
Angiosperms	Angiosperms	Andropogon leucostachyus	27
Angiosperms	Angiosperms	Andropogon selloanus	28
Angiosperms	Angiosperms	Andropogon virgatus	16
Angiosperms	Angiosperms	Anthaenantia lanata	23
Angiosperms	Angiosperms	Apuleia leiocarpa	119
Angiosperms	Angiosperms	Arachis benthamii	27
Angiosperms	Angiosperms	Arachis burkartii	15
Angiosperms	Angiosperms	Arachis glabrata	55
Angiosperms	Angiosperms	Arachis hypogaea	186
Angiosperms	Angiosperms	Arachis oteroi	22
Angiosperms	Angiosperms	Arachis pintoi	28
Angiosperms	Angiosperms	Arachis prostrata	21
Angiosperms	Angiosperms	Arachis stenosperma	17
Angiosperms	Angiosperms	Arachis sylvestris	25
Angiosperms	Angiosperms	Araeococcus micranthus	24
Angiosperms	Angiosperms	Arapatiella psilophylla	31
Angiosperms	Angiosperms	Arctium minus	20
Angiosperms	Angiosperms	Aristida capillacea	20
Angiosperms	Angiosperms	Aristida longifolia	21
Angiosperms	Angiosperms	Aristida riparia	19
Angiosperms	Angiosperms	Aristida setifolia	42
Angiosperms	Angiosperms	Aspilia attenuata	22
Angiosperms	Angiosperms	Aspilia clausseniana	15
Angiosperms	Angiosperms	Aspilia floribunda	24
Angiosperms	Angiosperms	Aspilia foliacea	84
Angiosperms	Angiosperms	Aspilia foliosa	54
Angiosperms	Angiosperms	Aspilia leucoglossa	17
Angiosperms	Angiosperms	Aspilia martii	24
Angiosperms	Angiosperms	Aspilia montevidensis	116
Angiosperms	Angiosperms	Aspilia reflexa	36
Angiosperms	Angiosperms	Ateleia glazioveana	27
Angiosperms	Angiosperms	Augusta longifolia	31
Angiosperms	Angiosperms	Austroeupatorium inulaefolium	69
Angiosperms	Angiosperms	Austroeupatorium inulifolium	75
Angiosperms	Angiosperms	Austroeupatorium laetevirens	47
Angiosperms	Angiosperms	Austroeupatorium picturatum	16
Angiosperms	Angiosperms	Austroeupatorium silphiifolium	18
Angiosperms	Angiosperms	Axonopus aureus	40
Angiosperms	Angiosperms	Axonopus brasiliensis	18
Angiosperms	Angiosperms	Axonopus canescens	24
Angiosperms	Angiosperms	Axonopus fissifolius	18
Angiosperms	Angiosperms	Axonopus marginatus	21
Angiosperms	Angiosperms	Axonopus polydactylus	19
Angiosperms	Angiosperms	Axonopus siccus	18
Angiosperms	Angiosperms	Ayapana amygdalina	138
Angiosperms	Angiosperms	Baccharis aliena	35
Angiosperms	Angiosperms	Baccharis angusticeps	17
Angiosperms	Angiosperms	Baccharis anomala	149
Angiosperms	Angiosperms	Baccharis aphylla	31
Angiosperms	Angiosperms	Baccharis apicifoliosa	16
Angiosperms	Angiosperms	Baccharis articulata	134
Angiosperms	Angiosperms	Baccharis axillaris	26
Angiosperms	Angiosperms	Baccharis brevifolia	68
Angiosperms	Angiosperms	Baccharis calvescens	97
Angiosperms	Angiosperms	Baccharis caprariifolia	41
Angiosperms	Angiosperms	Baccharis cognata	53
Angiosperms	Angiosperms	Baccharis conyzoides	23
Angiosperms	Angiosperms	Baccharis coridifolia	65
Angiosperms	Angiosperms	Baccharis crispa	237
Angiosperms	Angiosperms	Baccharis cultrata	23
Angiosperms	Angiosperms	Baccharis curitybensis	24
Angiosperms	Angiosperms	Baccharis dentata	110
Angiosperms	Angiosperms	Baccharis dracunculifolia	304
Angiosperms	Angiosperms	Baccharis erigeroides	24
Angiosperms	Angiosperms	Baccharis erioclada	52
Angiosperms	Angiosperms	Baccharis genistelloides	136
Angiosperms	Angiosperms	Baccharis glaziovii	26
Angiosperms	Angiosperms	Baccharis glutinosa	18
Angiosperms	Angiosperms	Baccharis gnaphalioides	23
Angiosperms	Angiosperms	Baccharis gracilis	17
Angiosperms	Angiosperms	Baccharis helichrysoides	92
Angiosperms	Angiosperms	Baccharis humilis	19
Angiosperms	Angiosperms	Baccharis illinita	30
Angiosperms	Angiosperms	Baccharis incisa	26
Angiosperms	Angiosperms	Baccharis intermixta	44
Angiosperms	Angiosperms	Baccharis junciformis	40
Angiosperms	Angiosperms	Baccharis lateralis	29
Angiosperms	Angiosperms	Baccharis leptocephala	19
Angiosperms	Angiosperms	Baccharis leucocephala	31
Angiosperms	Angiosperms	Baccharis leucopappa	31
Angiosperms	Angiosperms	Baccharis ligustrina	35
Angiosperms	Angiosperms	Baccharis linearifolia	141
Angiosperms	Angiosperms	Baccharis lychnophora	21
Angiosperms	Angiosperms	Baccharis megapotamica	89
Angiosperms	Angiosperms	Baccharis microcephala	40
Angiosperms	Angiosperms	Baccharis microdonta	98
Angiosperms	Angiosperms	Baccharis milleflora	54
Angiosperms	Angiosperms	Baccharis montana	75
Angiosperms	Angiosperms	Baccharis myricifolia	41
Angiosperms	Angiosperms	Baccharis nummularia	22
Angiosperms	Angiosperms	Baccharis oblongifolia	125
Angiosperms	Angiosperms	Baccharis ochracea	34
Angiosperms	Angiosperms	Baccharis orbignyana	21
Angiosperms	Angiosperms	Baccharis oreophila	27
Angiosperms	Angiosperms	Baccharis organensis	18
Angiosperms	Angiosperms	Baccharis oxyodonta	71
Angiosperms	Angiosperms	Baccharis paranensis	20
Angiosperms	Angiosperms	Baccharis patens	26
Angiosperms	Angiosperms	Baccharis pauciflosculosa	27
Angiosperms	Angiosperms	Baccharis pentaptera	44
Angiosperms	Angiosperms	Baccharis pentodonta	52
Angiosperms	Angiosperms	Baccharis platypoda	67
Angiosperms	Angiosperms	Baccharis pseudomyriocephala	16
Angiosperms	Angiosperms	Baccharis psiadioides	36
Angiosperms	Angiosperms	Baccharis punctulata	110
Angiosperms	Angiosperms	Baccharis ramboi	15
Angiosperms	Angiosperms	Baccharis reticularia	63
Angiosperms	Angiosperms	Baccharis retusa	122
Angiosperms	Angiosperms	Baccharis riograndensis	31
Angiosperms	Angiosperms	Baccharis rufidula	25
Angiosperms	Angiosperms	Baccharis sagittalis	48
Angiosperms	Angiosperms	Baccharis selloi	22
Angiosperms	Angiosperms	Baccharis semiserrata	108
Angiosperms	Angiosperms	Baccharis serrulata	108
Angiosperms	Angiosperms	Baccharis sessiliflora	79
Angiosperms	Angiosperms	Baccharis singularis	65
Angiosperms	Angiosperms	Baccharis spicata	101
Angiosperms	Angiosperms	Baccharis stylosa	19
Angiosperms	Angiosperms	Baccharis subdentata	75
Angiosperms	Angiosperms	Baccharis subtropicalis	22
Angiosperms	Angiosperms	Baccharis tarchonanthoides	44
Angiosperms	Angiosperms	Baccharis tridentata	57
Angiosperms	Angiosperms	Baccharis trinervis	120
Angiosperms	Angiosperms	Baccharis uncinella	106
Angiosperms	Angiosperms	Baccharis vulneraria	76
Angiosperms	Angiosperms	Bahianthus viscosus	26
Angiosperms	Angiosperms	Baptistonia riograndensis	23
Angiosperms	Angiosperms	Barnadesia caryophylla	31
Angiosperms	Angiosperms	Barrosoa betonicaeformis	37
Angiosperms	Angiosperms	Barrosoa candolleana	46
Angiosperms	Angiosperms	Batesia floribunda	27
Angiosperms	Angiosperms	Bathysa mendoncaei	16
Angiosperms	Angiosperms	Bauhinia acuruana	52
Angiosperms	Angiosperms	Bauhinia brevipes	66
Angiosperms	Angiosperms	Bauhinia cheilantha	43
Angiosperms	Angiosperms	Bauhinia cupulata	41
Angiosperms	Angiosperms	Bauhinia curvula	32
Angiosperms	Angiosperms	Bauhinia dumosa	40
Angiosperms	Angiosperms	Bauhinia forficata	207
Angiosperms	Angiosperms	Bauhinia guianensis	82
Angiosperms	Angiosperms	Bauhinia holophylla	59
Angiosperms	Angiosperms	Bauhinia longicuspis	46
Angiosperms	Angiosperms	Bauhinia longifolia	117
Angiosperms	Angiosperms	Bauhinia mollis	33
Angiosperms	Angiosperms	Bauhinia pentandra	64
Angiosperms	Angiosperms	Bauhinia pulchella	78
Angiosperms	Angiosperms	Bauhinia rufa	131
Angiosperms	Angiosperms	Bauhinia ungulata	127
Angiosperms	Angiosperms	Behuria insignis	15
Angiosperms	Angiosperms	Bellucia dichotoma	25
Angiosperms	Angiosperms	Bellucia grossularioides	148
Angiosperms	Angiosperms	Bellucia pentamera	31
Angiosperms	Angiosperms	Bertiera guianensis	31
Angiosperms	Angiosperms	Bertolonia acuminata	25
Angiosperms	Angiosperms	Bertolonia carmoi	17
Angiosperms	Angiosperms	Bertolonia maculata	20
Angiosperms	Angiosperms	Bertolonia mosenii	82
Angiosperms	Angiosperms	Bidens bipinnata	23
Angiosperms	Angiosperms	Bidens gardneri	43
Angiosperms	Angiosperms	Bidens graveolens	31
Angiosperms	Angiosperms	Bidens laevis	20
Angiosperms	Angiosperms	Bidens pilosa	158
Angiosperms	Angiosperms	Bidens segetum	62
Angiosperms	Angiosperms	Bifrenaria harrisoniae	18
Angiosperms	Angiosperms	Billbergia amoena	57
Angiosperms	Angiosperms	Billbergia distachia	66
Angiosperms	Angiosperms	Billbergia euphemiae	30
Angiosperms	Angiosperms	Billbergia nutans	84
Angiosperms	Angiosperms	Billbergia pyramidalis	35
Angiosperms	Angiosperms	Billbergia vittata	21
Angiosperms	Angiosperms	Billbergia zebrina	37
Angiosperms	Angiosperms	Bionia coriacea	80
Angiosperms	Angiosperms	Bionia pedicellata	24
Angiosperms	Angiosperms	Blainvillea acmella	47
Angiosperms	Angiosperms	Blakea rosea	21
Angiosperms	Angiosperms	Blepharocalyx salicifolius	162
Angiosperms	Angiosperms	Bocoa viridiflora	30
Angiosperms	Angiosperms	Borreria capitata	22
Angiosperms	Angiosperms	Borreria verticillata	27
Angiosperms	Angiosperms	Bowdichia nitida	27
Angiosperms	Angiosperms	Bowdichia virgilioides	192
Angiosperms	Angiosperms	Brasilidium concolor	21
Angiosperms	Angiosperms	Brasiliorchis picta	35
Angiosperms	Angiosperms	Brassavola martiana	18
Angiosperms	Angiosperms	Brassavola tuberculata	26
Angiosperms	Angiosperms	Bromelia antiacantha	26
Angiosperms	Angiosperms	Bromelia balansae	65
Angiosperms	Angiosperms	Caesalpinia echinata	79
Angiosperms	Angiosperms	Caesalpinia pulcherrima	25
Angiosperms	Angiosperms	Cajanus cajan	63
Angiosperms	Angiosperms	Calea cuneifolia	23
Angiosperms	Angiosperms	Calea cymosa	34
Angiosperms	Angiosperms	Calea fruticosa	22
Angiosperms	Angiosperms	Calea harleyi	27
Angiosperms	Angiosperms	Calea parvifolia	20
Angiosperms	Angiosperms	Calea phyllolepis	17
Angiosperms	Angiosperms	Calea pilosa	22
Angiosperms	Angiosperms	Calea pinnatifida	67
Angiosperms	Angiosperms	Calea quadrifolia	18
Angiosperms	Angiosperms	Calea rotundifolia	17
Angiosperms	Angiosperms	Calea serrata	22
Angiosperms	Angiosperms	Calea sickii	16
Angiosperms	Angiosperms	Calea triantha	31
Angiosperms	Angiosperms	Calea uniflora	26
Angiosperms	Angiosperms	Calliandra asplenioides	34
Angiosperms	Angiosperms	Calliandra bahiana	22
Angiosperms	Angiosperms	Calliandra brevipes	41
Angiosperms	Angiosperms	Calliandra calycina	24
Angiosperms	Angiosperms	Calliandra depauperata	29
Angiosperms	Angiosperms	Calliandra dysantha	71
Angiosperms	Angiosperms	Calliandra fasciculata	25
Angiosperms	Angiosperms	Calliandra foliolosa	34
Angiosperms	Angiosperms	Calliandra macrocalyx	26
Angiosperms	Angiosperms	Calliandra parviflora	61
Angiosperms	Angiosperms	Calliandra parvifolia	22
Angiosperms	Angiosperms	Calliandra sessilis	34
Angiosperms	Angiosperms	Calliandra surinamensis	26
Angiosperms	Angiosperms	Calliandra tweedii	29
Angiosperms	Angiosperms	Calliandra viscidula	30
Angiosperms	Angiosperms	Calopogonium caeruleum	63
Angiosperms	Angiosperms	Calopogonium mucunoides	72
Angiosperms	Angiosperms	Calyptocarpus brasiliensis	70
Angiosperms	Angiosperms	Calyptranthes concinna	115
Angiosperms	Angiosperms	Calyptranthes cuspidata	23
Angiosperms	Angiosperms	Calyptranthes grandifolia	30
Angiosperms	Angiosperms	Calyptranthes lucida	54
Angiosperms	Angiosperms	Calyptranthes macrophylla	18
Angiosperms	Angiosperms	Calyptranthes multiflora	39
Angiosperms	Angiosperms	Camaridium ochroleucum	23
Angiosperms	Angiosperms	Cambessedesia cambessedesioides	22
Angiosperms	Angiosperms	Cambessedesia corymbosa	21
Angiosperms	Angiosperms	Cambessedesia eichleri	25
Angiosperms	Angiosperms	Cambessedesia espora	76
Angiosperms	Angiosperms	Cambessedesia harleyi	27
Angiosperms	Angiosperms	Cambessedesia hilariana	180
Angiosperms	Angiosperms	Cambessedesia membranacea	32
Angiosperms	Angiosperms	Cambessedesia purpurata	45
Angiosperms	Angiosperms	Cambessedesia tenuis	26
Angiosperms	Angiosperms	Cambessedesia wurdackii	19
Angiosperms	Angiosperms	Campomanesia adamantium	132
Angiosperms	Angiosperms	Campomanesia aurea	44
Angiosperms	Angiosperms	Campomanesia eugenioides	50
Angiosperms	Angiosperms	Campomanesia guaviroba	86
Angiosperms	Angiosperms	Campomanesia guazumifolia	86
Angiosperms	Angiosperms	Campomanesia pubescens	126
Angiosperms	Angiosperms	Campomanesia sessiliflora	20
Angiosperms	Angiosperms	Campomanesia velutina	21
Angiosperms	Angiosperms	Campomanesia xanthocarpa	163
Angiosperms	Angiosperms	Campovassouria cruciata	119
Angiosperms	Angiosperms	Campsiandra angustifolia	22
Angiosperms	Angiosperms	Camptosema ellipticum	41
Angiosperms	Angiosperms	Camptosema scarlatinum	51
Angiosperms	Angiosperms	Campuloclinium hirsutum	20
Angiosperms	Angiosperms	Campuloclinium macrocephalum	84
Angiosperms	Angiosperms	Campuloclinium megacephalum	64
Angiosperms	Angiosperms	Campuloclinium purpurascens	20
Angiosperms	Angiosperms	Campylocentrum aromaticum	16
Angiosperms	Angiosperms	Canavalia bonariensis	21
Angiosperms	Angiosperms	Canavalia brasiliensis	37
Angiosperms	Angiosperms	Canavalia grandiflora	33
Angiosperms	Angiosperms	Canavalia parviflora	39
Angiosperms	Angiosperms	Canavalia picta	22
Angiosperms	Angiosperms	Canavalia rosea	43
Angiosperms	Angiosperms	Canistropsis microps	20
Angiosperms	Angiosperms	Capanemia micromera	38
Angiosperms	Angiosperms	Capanemia superflua	23
Angiosperms	Angiosperms	Cassia fastuosa	41
Angiosperms	Angiosperms	Cassia ferruginea	72
Angiosperms	Angiosperms	Cassia grandis	28
Angiosperms	Angiosperms	Cassia leiandra	26
Angiosperms	Angiosperms	Cassia leptophylla	31
Angiosperms	Angiosperms	Cenchrus echinatus	15
Angiosperms	Angiosperms	Cenostigma macrophyllum	87
Angiosperms	Angiosperms	Centratherum punctatum	169
Angiosperms	Angiosperms	Centrolobium robustum	22
Angiosperms	Angiosperms	Centrolobium tomentosum	53
Angiosperms	Angiosperms	Centrosema angustifolium	19
Angiosperms	Angiosperms	Centrosema arenarium	28
Angiosperms	Angiosperms	Centrosema bracteosum	30
Angiosperms	Angiosperms	Centrosema brasilianum	139
Angiosperms	Angiosperms	Centrosema coriaceum	35
Angiosperms	Angiosperms	Centrosema pascuorum	30
Angiosperms	Angiosperms	Centrosema plumieri	27
Angiosperms	Angiosperms	Centrosema pubescens	64
Angiosperms	Angiosperms	Centrosema venosum	27
Angiosperms	Angiosperms	Centrosema virginianum	94
Angiosperms	Angiosperms	Chaetocalyx scandens	23
Angiosperms	Angiosperms	Chaetostoma armatum	56
Angiosperms	Angiosperms	Chaetostoma glaziovii	17
Angiosperms	Angiosperms	Chamaecrista bahiae	21
Angiosperms	Angiosperms	Chamaecrista basifolia	31
Angiosperms	Angiosperms	Chamaecrista brevicalyx	28
Angiosperms	Angiosperms	Chamaecrista cathartica	84
Angiosperms	Angiosperms	Chamaecrista choriophylla	20
Angiosperms	Angiosperms	Chamaecrista claussenii	25
Angiosperms	Angiosperms	Chamaecrista conferta	44
Angiosperms	Angiosperms	Chamaecrista cytisoides	93
Angiosperms	Angiosperms	Chamaecrista debilis	35
Angiosperms	Angiosperms	Chamaecrista desvauxii	304
Angiosperms	Angiosperms	Chamaecrista diphylla	41
Angiosperms	Angiosperms	Chamaecrista eitenorum	30
Angiosperms	Angiosperms	Chamaecrista ensiformis	83
Angiosperms	Angiosperms	Chamaecrista fagonioides	39
Angiosperms	Angiosperms	Chamaecrista flexuosa	149
Angiosperms	Angiosperms	Chamaecrista hispidula	35
Angiosperms	Angiosperms	Chamaecrista mucronata	29
Angiosperms	Angiosperms	Chamaecrista neesiana	27
Angiosperms	Angiosperms	Chamaecrista negrensis	20
Angiosperms	Angiosperms	Chamaecrista nictitans	187
Angiosperms	Angiosperms	Chamaecrista ochnacea	42
Angiosperms	Angiosperms	Chamaecrista orbiculata	24
Angiosperms	Angiosperms	Chamaecrista pascuorum	23
Angiosperms	Angiosperms	Chamaecrista planaltoana	23
Angiosperms	Angiosperms	Chamaecrista punctata	28
Angiosperms	Angiosperms	Chamaecrista ramosa	244
Angiosperms	Angiosperms	Chamaecrista repens	73
Angiosperms	Angiosperms	Chamaecrista roraimae	20
Angiosperms	Angiosperms	Chamaecrista rotundata	21
Angiosperms	Angiosperms	Chamaecrista rotundifolia	159
Angiosperms	Angiosperms	Chamaecrista serpens	33
Angiosperms	Angiosperms	Chamaecrista setosa	35
Angiosperms	Angiosperms	Chamaecrista supplex	32
Angiosperms	Angiosperms	Chamaecrista trichopoda	37
Angiosperms	Angiosperms	Chamaecrista viscosa	31
Angiosperms	Angiosperms	Chamaecrista zygophylloides	30
Angiosperms	Angiosperms	Chaptalia graminifolia	23
Angiosperms	Angiosperms	Chaptalia integerrima	86
Angiosperms	Angiosperms	Chaptalia nutans	120
Angiosperms	Angiosperms	Chaptalia runcinata	24
Angiosperms	Angiosperms	Chevreulia acuminata	26
Angiosperms	Angiosperms	Chiococca alba	105
Angiosperms	Angiosperms	Chloroleucon foliolosum	36
Angiosperms	Angiosperms	Chloroleucon tortum	24
Angiosperms	Angiosperms	Chomelia obtusa	38
Angiosperms	Angiosperms	Chomelia pohliana	17
Angiosperms	Angiosperms	Chomelia ribesioides	60
Angiosperms	Angiosperms	Chresta scapigera	22
Angiosperms	Angiosperms	Chresta sphaerocephala	65
Angiosperms	Angiosperms	Christensonella neuwiedii	18
Angiosperms	Angiosperms	Christensonella paranaensis	16
Angiosperms	Angiosperms	Christensonella uncata	15
Angiosperms	Angiosperms	Chromolaena ascendens	32
Angiosperms	Angiosperms	Chromolaena congesta	49
Angiosperms	Angiosperms	Chromolaena decumbens	20
Angiosperms	Angiosperms	Chromolaena hirsuta	38
Angiosperms	Angiosperms	Chromolaena horminoides	54
Angiosperms	Angiosperms	Chromolaena laevigata	125
Angiosperms	Angiosperms	Chromolaena leucocephala	17
Angiosperms	Angiosperms	Chromolaena maximilianii	42
Angiosperms	Angiosperms	Chromolaena odorata	138
Angiosperms	Angiosperms	Chromolaena pedalis	22
Angiosperms	Angiosperms	Chromolaena pedunculosa	61
Angiosperms	Angiosperms	Chromolaena squalida	131
Angiosperms	Angiosperms	Chromolaena stachyophylla	40
Angiosperms	Angiosperms	Chromolaena verbenacea	16
Angiosperms	Angiosperms	Chrysolaena cognata	30
Angiosperms	Angiosperms	Chrysolaena desertorum	30
Angiosperms	Angiosperms	Chrysolaena flexuosa	64
Angiosperms	Angiosperms	Chrysolaena lithospermifolia	24
Angiosperms	Angiosperms	Chrysolaena obovata	108
Angiosperms	Angiosperms	Chrysolaena oligophylla	21
Angiosperms	Angiosperms	Chrysolaena platensis	104
Angiosperms	Angiosperms	Chrysolaena propinqua	21
Angiosperms	Angiosperms	Chrysolaena simplex	54
Angiosperms	Angiosperms	Chusquea mimosa	16
Angiosperms	Angiosperms	Cirsium vulgare	44
Angiosperms	Angiosperms	Clathrotropis macrocarpa	38
Angiosperms	Angiosperms	Clathrotropis nitida	28
Angiosperms	Angiosperms	Cleobulia multiflora	39
Angiosperms	Angiosperms	Clibadium sylvestre	17
Angiosperms	Angiosperms	Clidemia biserrata	57
Angiosperms	Angiosperms	Clidemia bullosa	57
Angiosperms	Angiosperms	Clidemia capilliflora	57
Angiosperms	Angiosperms	Clidemia capitellata	216
Angiosperms	Angiosperms	Clidemia debilis	72
Angiosperms	Angiosperms	Clidemia dentata	37
Angiosperms	Angiosperms	Clidemia hirta	433
Angiosperms	Angiosperms	Clidemia japurensis	18
Angiosperms	Angiosperms	Clidemia novemnervia	28
Angiosperms	Angiosperms	Clidemia octona	31
Angiosperms	Angiosperms	Clidemia rubra	41
Angiosperms	Angiosperms	Clidemia sericea	21
Angiosperms	Angiosperms	Clidemia urceolata	152
Angiosperms	Angiosperms	Clitoria amazonum	34
Angiosperms	Angiosperms	Clitoria arborea	27
Angiosperms	Angiosperms	Clitoria fairchildiana	35
Angiosperms	Angiosperms	Clitoria falcata	54
Angiosperms	Angiosperms	Clitoria guianensis	47
Angiosperms	Angiosperms	Clitoria laurifolia	39
Angiosperms	Angiosperms	Coccocypselum aureum	39
Angiosperms	Angiosperms	Coccocypselum hirsutum	17
Angiosperms	Angiosperms	Coccocypselum lanceolatum	28
Angiosperms	Angiosperms	Cohniella cebolleta	25
Angiosperms	Angiosperms	Collaea speciosa	65
Angiosperms	Angiosperms	Collaea stenophylla	35
Angiosperms	Angiosperms	Comolia ovalifolia	114
Angiosperms	Angiosperms	Comolia sertularia	43
Angiosperms	Angiosperms	Comolia sessilis	25
Angiosperms	Angiosperms	Comolia villosa	60
Angiosperms	Angiosperms	Conocliniopsis prasiifolia	77
Angiosperms	Angiosperms	Conyza bonariensis	151
Angiosperms	Angiosperms	Conyza canadensis	26
Angiosperms	Angiosperms	Conyza primulifolia	37
Angiosperms	Angiosperms	Conyza sumatrensis	68
Angiosperms	Angiosperms	Copaifera coriacea	34
Angiosperms	Angiosperms	Copaifera langsdorffii	179
Angiosperms	Angiosperms	Copaifera lucens	24
Angiosperms	Angiosperms	Copaifera martii	48
Angiosperms	Angiosperms	Copaifera oblongifolia	22
Angiosperms	Angiosperms	Copaifera trapezifolia	41
Angiosperms	Angiosperms	Coppensia flexuosa	20
Angiosperms	Angiosperms	Coppensia hookeri	16
Angiosperms	Angiosperms	Cordiera concolor	33
Angiosperms	Angiosperms	Cordiera humilis	18
Angiosperms	Angiosperms	Cordiera macrophylla	21
Angiosperms	Angiosperms	Cordiera myrciifolia	23
Angiosperms	Angiosperms	Cordiera sessilis	21
Angiosperms	Angiosperms	Corymborkis flava	19
Angiosperms	Angiosperms	Cosmos caudatus	27
Angiosperms	Angiosperms	Cottendorfia florida	22
Angiosperms	Angiosperms	Coursetia rostrata	32
Angiosperms	Angiosperms	Coussarea hydrangeifolia	67
Angiosperms	Angiosperms	Coussarea longiflora	26
Angiosperms	Angiosperms	Coussarea paniculata	23
Angiosperms	Angiosperms	Coussarea platyphylla	16
Angiosperms	Angiosperms	Coutarea hexandra	49
Angiosperms	Angiosperms	Cranichis candida	20
Angiosperms	Angiosperms	Cratylia argentea	64
Angiosperms	Angiosperms	Cratylia hypargyrea	29
Angiosperms	Angiosperms	Critoniopsis quinqueflora	45
Angiosperms	Angiosperms	Critoniopsis stellata	27
Angiosperms	Angiosperms	Crotalaria breviflora	38
Angiosperms	Angiosperms	Crotalaria flavicoma	34
Angiosperms	Angiosperms	Crotalaria hilariana	39
Angiosperms	Angiosperms	Crotalaria holosericea	37
Angiosperms	Angiosperms	Crotalaria incana	53
Angiosperms	Angiosperms	Crotalaria lanceolata	40
Angiosperms	Angiosperms	Crotalaria martiana	42
Angiosperms	Angiosperms	Crotalaria maypurensis	72
Angiosperms	Angiosperms	Crotalaria micans	118
Angiosperms	Angiosperms	Crotalaria pallida	101
Angiosperms	Angiosperms	Crotalaria paulina	27
Angiosperms	Angiosperms	Crotalaria pilosa	31
Angiosperms	Angiosperms	Crotalaria retusa	48
Angiosperms	Angiosperms	Crotalaria stipularia	49
Angiosperms	Angiosperms	Crotalaria tweediana	25
Angiosperms	Angiosperms	Crotalaria unifoliolata	31
Angiosperms	Angiosperms	Crotalaria velutina	19
Angiosperms	Angiosperms	Crotalaria vespertilio	30
Angiosperms	Angiosperms	Crotalaria vitellina	61
Angiosperms	Angiosperms	Crudia amazonica	51
Angiosperms	Angiosperms	Crudia oblonga	30
Angiosperms	Angiosperms	Cyclolobium brasiliense	26
Angiosperms	Angiosperms	Cyclopogon apricus	21
Angiosperms	Angiosperms	Cymbosema roseum	22
Angiosperms	Angiosperms	Cynodon dactylon	16
Angiosperms	Angiosperms	Cynometra spruceana	29
Angiosperms	Angiosperms	Cyrtocymura harleyi	26
Angiosperms	Angiosperms	Cyrtocymura scorpioides	253
Angiosperms	Angiosperms	Dahlstedtia pentaphylla	26
Angiosperms	Angiosperms	Dahlstedtia pinnata	48
Angiosperms	Angiosperms	Dalbergia brasiliensis	62
Angiosperms	Angiosperms	Dalbergia cearensis	33
Angiosperms	Angiosperms	Dalbergia cuiabensis	16
Angiosperms	Angiosperms	Dalbergia ecastaphyllum	62
Angiosperms	Angiosperms	Dalbergia foliolosa	42
Angiosperms	Angiosperms	Dalbergia frutescens	293
Angiosperms	Angiosperms	Dalbergia gracilis	20
Angiosperms	Angiosperms	Dalbergia inundata	55
Angiosperms	Angiosperms	Dalbergia miscolobium	113
Angiosperms	Angiosperms	Dalbergia monetaria	31
Angiosperms	Angiosperms	Dalbergia nigra	54
Angiosperms	Angiosperms	Dalbergia riedelii	29
Angiosperms	Angiosperms	Dalbergia riparia	27
Angiosperms	Angiosperms	Dalbergia spruceana	24
Angiosperms	Angiosperms	Dalbergia villosa	26
Angiosperms	Angiosperms	Dasyphyllum brasiliense	139
Angiosperms	Angiosperms	Dasyphyllum flagellare	31
Angiosperms	Angiosperms	Dasyphyllum spinescens	46
Angiosperms	Angiosperms	Dasyphyllum sprengelianum	103
Angiosperms	Angiosperms	Dasyphyllum vagans	26
Angiosperms	Angiosperms	Declieuxia aspalathoides	28
Angiosperms	Angiosperms	Declieuxia cordigera	19
Angiosperms	Angiosperms	Declieuxia fruticosa	105
Angiosperms	Angiosperms	Deguelia amazonica	39
Angiosperms	Angiosperms	Delilia biflora	27
Angiosperms	Angiosperms	Dendrophorbium pellucidinerve	17
Angiosperms	Angiosperms	Desmanthus virgatus	29
Angiosperms	Angiosperms	Desmodium adscendens	99
Angiosperms	Angiosperms	Desmodium affine	64
Angiosperms	Angiosperms	Desmodium axillare	44
Angiosperms	Angiosperms	Desmodium barbatum	144
Angiosperms	Angiosperms	Desmodium cuneatum	23
Angiosperms	Angiosperms	Desmodium discolor	46
Angiosperms	Angiosperms	Desmodium distortum	35
Angiosperms	Angiosperms	Desmodium incanum	215
Angiosperms	Angiosperms	Desmodium leiocarpum	38
Angiosperms	Angiosperms	Desmodium platycarpum	30
Angiosperms	Angiosperms	Desmodium sclerophyllum	20
Angiosperms	Angiosperms	Desmodium tortuosum	36
Angiosperms	Angiosperms	Desmodium triarticulatum	17
Angiosperms	Angiosperms	Desmodium triflorum	18
Angiosperms	Angiosperms	Desmodium uncinatum	88
Angiosperms	Angiosperms	Desmoscelis villosa	69
Angiosperms	Angiosperms	Dialium guianense	102
Angiosperms	Angiosperms	Dichaea pendula	29
Angiosperms	Angiosperms	Dicorynia paraensis	23
Angiosperms	Angiosperms	Digitaria horizontalis	20
Angiosperms	Angiosperms	Digitaria insularis	17
Angiosperms	Angiosperms	Dimerostemma brasilianum	27
Angiosperms	Angiosperms	Dimerostemma episcopale	25
Angiosperms	Angiosperms	Dimerostemma lippioides	18
Angiosperms	Angiosperms	Dimerostemma vestitum	21
Angiosperms	Angiosperms	Dimorphandra gardneriana	24
Angiosperms	Angiosperms	Dimorphandra macrostachya	29
Angiosperms	Angiosperms	Dimorphandra mollis	73
Angiosperms	Angiosperms	Dimorphandra vernicosa	22
Angiosperms	Angiosperms	Dioclea bicolor	36
Angiosperms	Angiosperms	Dioclea coriacea	30
Angiosperms	Angiosperms	Dioclea glabra	48
Angiosperms	Angiosperms	Dioclea grandiflora	54
Angiosperms	Angiosperms	Dioclea guianensis	27
Angiosperms	Angiosperms	Dioclea latifolia	37
Angiosperms	Angiosperms	Dioclea macrocarpa	16
Angiosperms	Angiosperms	Dioclea scabra	26
Angiosperms	Angiosperms	Dioclea violacea	55
Angiosperms	Angiosperms	Dioclea virgata	115
Angiosperms	Angiosperms	Diodella apiculata	48
Angiosperms	Angiosperms	Diodella radula	27
Angiosperms	Angiosperms	Diodella teres	23
Angiosperms	Angiosperms	Diplotropis brasiliensis	22
Angiosperms	Angiosperms	Diplotropis martiusii	36
Angiosperms	Angiosperms	Dipteryx alata	98
Angiosperms	Angiosperms	Dipteryx magnifica	28
Angiosperms	Angiosperms	Dipteryx odorata	52
Angiosperms	Angiosperms	Diptychandra aurantiaca	54
Angiosperms	Angiosperms	Disynaphia ligulifolia	17
Angiosperms	Angiosperms	Disynaphia littoralis	17
Angiosperms	Angiosperms	Dolichoura spiritusanctensis	15
Angiosperms	Angiosperms	Duroia hirsuta	18
Angiosperms	Angiosperms	Dyckia maritima	24
Angiosperms	Angiosperms	Dyckia minarum	18
Angiosperms	Angiosperms	Dyckia remotiflora	17
Angiosperms	Angiosperms	Dyckia tuberosa	23
Angiosperms	Angiosperms	Echinocoryne holosericea	40
Angiosperms	Angiosperms	Echinocoryne schwenkiaefolia	20
Angiosperms	Angiosperms	Echinolaena inflexa	41
Angiosperms	Angiosperms	Eclipta prostrata	146
Angiosperms	Angiosperms	Edmundoa lindenii	28
Angiosperms	Angiosperms	Egletes viscosa	33
Angiosperms	Angiosperms	Elephantopus biflorus	17
Angiosperms	Angiosperms	Elephantopus elongatus	21
Angiosperms	Angiosperms	Elephantopus hirtiflorus	47
Angiosperms	Angiosperms	Elephantopus micropappus	18
Angiosperms	Angiosperms	Elephantopus mollis	241
Angiosperms	Angiosperms	Elephantopus riparius	23
Angiosperms	Angiosperms	Eleusine indica	33
Angiosperms	Angiosperms	Emilia fosbergii	86
Angiosperms	Angiosperms	Emilia sonchifolia	98
Angiosperms	Angiosperms	Emmeorhiza umbellata	61
Angiosperms	Angiosperms	Encholirium spectabile	40
Angiosperms	Angiosperms	Entada polystachya	32
Angiosperms	Angiosperms	Enterolobium contortisiliquum	71
Angiosperms	Angiosperms	Enterolobium gummiferum	49
Angiosperms	Angiosperms	Enterolobium schomburgkii	43
Angiosperms	Angiosperms	Enydra anagallis	20
Angiosperms	Angiosperms	Enydra radicans	21
Angiosperms	Angiosperms	Eperua oleifera	22
Angiosperms	Angiosperms	Epidendrum densiflorum	22
Angiosperms	Angiosperms	Epidendrum fulgens	21
Angiosperms	Angiosperms	Epidendrum nocturnum	33
Angiosperms	Angiosperms	Epidendrum paniculatum	17
Angiosperms	Angiosperms	Epidendrum rigidum	24
Angiosperms	Angiosperms	Epidendrum secundum	75
Angiosperms	Angiosperms	Epistephium sclerophyllum	24
Angiosperms	Angiosperms	Eragrostis articulata	22
Angiosperms	Angiosperms	Eragrostis bahiensis	19
Angiosperms	Angiosperms	Eragrostis maypurensis	21
Angiosperms	Angiosperms	Eragrostis rufescens	23
Angiosperms	Angiosperms	Erechtites valerianifolius	74
Angiosperms	Angiosperms	Eremanthus capitatus	55
Angiosperms	Angiosperms	Eremanthus crotonoides	21
Angiosperms	Angiosperms	Eremanthus erythropappus	55
Angiosperms	Angiosperms	Eremanthus goyazensis	29
Angiosperms	Angiosperms	Eremanthus incanus	32
Angiosperms	Angiosperms	Eremanthus mattogrossensis	21
Angiosperms	Angiosperms	Eremanthus mollis	22
Angiosperms	Angiosperms	Eriosema campestre	27
Angiosperms	Angiosperms	Eriosema congestum	31
Angiosperms	Angiosperms	Eriosema crinitum	84
Angiosperms	Angiosperms	Eriosema defoliatum	25
Angiosperms	Angiosperms	Eriosema glabrum	52
Angiosperms	Angiosperms	Eriosema glaziovii	23
Angiosperms	Angiosperms	Eriosema heterophyllum	62
Angiosperms	Angiosperms	Eriosema longifolium	38
Angiosperms	Angiosperms	Eriosema rufum	46
Angiosperms	Angiosperms	Eriosema simplicifolium	27
Angiosperms	Angiosperms	Eriosema tacuaremboense	19
Angiosperms	Angiosperms	Erycina pusilla	21
Angiosperms	Angiosperms	Erythrina crista-galli	77
Angiosperms	Angiosperms	Erythrina falcata	57
Angiosperms	Angiosperms	Erythrina fusca	31
Angiosperms	Angiosperms	Erythrina speciosa	33
Angiosperms	Angiosperms	Erythrina velutina	44
Angiosperms	Angiosperms	Erythrina verna	31
Angiosperms	Angiosperms	Eugenia anastomosans	23
Angiosperms	Angiosperms	Eugenia angustissima	26
Angiosperms	Angiosperms	Eugenia aurata	106
Angiosperms	Angiosperms	Eugenia bacopari	18
Angiosperms	Angiosperms	Eugenia biflora	116
Angiosperms	Angiosperms	Eugenia bimarginata	72
Angiosperms	Angiosperms	Eugenia blastantha	40
Angiosperms	Angiosperms	Eugenia brasiliensis	24
Angiosperms	Angiosperms	Eugenia brevistyla	19
Angiosperms	Angiosperms	Eugenia burkartiana	25
Angiosperms	Angiosperms	Eugenia cerasiflora	19
Angiosperms	Angiosperms	Eugenia chlorophylla	15
Angiosperms	Angiosperms	Eugenia citrifolia	20
Angiosperms	Angiosperms	Eugenia cuspidifolia	23
Angiosperms	Angiosperms	Eugenia dysenterica	65
Angiosperms	Angiosperms	Eugenia egensis	56
Angiosperms	Angiosperms	Eugenia flavescens	56
Angiosperms	Angiosperms	Eugenia florida	210
Angiosperms	Angiosperms	Eugenia francavilleana	18
Angiosperms	Angiosperms	Eugenia gomesiana	44
Angiosperms	Angiosperms	Eugenia handroana	27
Angiosperms	Angiosperms	Eugenia handroi	24
Angiosperms	Angiosperms	Eugenia hiemalis	137
Angiosperms	Angiosperms	Eugenia inundata	23
Angiosperms	Angiosperms	Eugenia involucrata	103
Angiosperms	Angiosperms	Eugenia kleinii	17
Angiosperms	Angiosperms	Eugenia lambertiana	37
Angiosperms	Angiosperms	Eugenia ligustrina	33
Angiosperms	Angiosperms	Eugenia moschata	39
Angiosperms	Angiosperms	Eugenia myrcianthes	79
Angiosperms	Angiosperms	Eugenia neoverrucosa	37
Angiosperms	Angiosperms	Eugenia orbignyana	16
Angiosperms	Angiosperms	Eugenia patens	70
Angiosperms	Angiosperms	Eugenia patrisii	86
Angiosperms	Angiosperms	Eugenia pitanga	29
Angiosperms	Angiosperms	Eugenia pluriflora	47
Angiosperms	Angiosperms	Eugenia pseudopsidium	38
Angiosperms	Angiosperms	Eugenia psidiiflora	34
Angiosperms	Angiosperms	Eugenia punicifolia	265
Angiosperms	Angiosperms	Eugenia pyriformis	111
Angiosperms	Angiosperms	Eugenia ramboi	32
Angiosperms	Angiosperms	Eugenia repanda	26
Angiosperms	Angiosperms	Eugenia roseiflora	17
Angiosperms	Angiosperms	Eugenia rostrifolia	16
Angiosperms	Angiosperms	Eugenia speciosa	38
Angiosperms	Angiosperms	Eugenia stictopetala	71
Angiosperms	Angiosperms	Eugenia subterminalis	50
Angiosperms	Angiosperms	Eugenia uniflora	125
Angiosperms	Angiosperms	Eugenia uruguayensis	39
Angiosperms	Angiosperms	Eugenia verticillata	38
Angiosperms	Angiosperms	Eulophia alta	31
Angiosperms	Angiosperms	Eupatorium laevigatum	45
Angiosperms	Angiosperms	Eurystyles cotyledon	17
Angiosperms	Angiosperms	Exostigma notobellidiastrum	47
Angiosperms	Angiosperms	Facelis retusa	33
Angiosperms	Angiosperms	Faramea anisocalyx	28
Angiosperms	Angiosperms	Faramea capillipes	40
Angiosperms	Angiosperms	Faramea multiflora	83
Angiosperms	Angiosperms	Faramea occidentalis	19
Angiosperms	Angiosperms	Faramea sessilifolia	16
Angiosperms	Angiosperms	Faramea torquata	17
Angiosperms	Angiosperms	Ferdinandusa elliptica	29
Angiosperms	Angiosperms	Ferdinandusa speciosa	27
Angiosperms	Angiosperms	Galactia boavista	25
Angiosperms	Angiosperms	Galactia glaucescens	43
Angiosperms	Angiosperms	Galactia jussiaeana	28
Angiosperms	Angiosperms	Galactia martii	56
Angiosperms	Angiosperms	Galactia neesii	33
Angiosperms	Angiosperms	Galactia pretiosa	18
Angiosperms	Angiosperms	Galeandra beyrichii	26
Angiosperms	Angiosperms	Galeandra styllomisantha	18
Angiosperms	Angiosperms	Galianthe brasiliensis	31
Angiosperms	Angiosperms	Galianthe grandifolia	23
Angiosperms	Angiosperms	Galinsoga parviflora	76
Angiosperms	Angiosperms	Galium hypocarpium	24
Angiosperms	Angiosperms	Gamochaeta americana	38
Angiosperms	Angiosperms	Gamochaeta simplicicaulis	22
Angiosperms	Angiosperms	Genipa americana	56
Angiosperms	Angiosperms	Geophila cordifolia	19
Angiosperms	Angiosperms	Geophila repens	30
Angiosperms	Angiosperms	Gochnatia blanchetiana	31
Angiosperms	Angiosperms	Gochnatia floribunda	23
Angiosperms	Angiosperms	Gochnatia oligocephala	35
Angiosperms	Angiosperms	Gochnatia paniculata	60
Angiosperms	Angiosperms	Gochnatia polymorpha	226
Angiosperms	Angiosperms	Gochnatia pulchra	20
Angiosperms	Angiosperms	Gochnatia sordida	19
Angiosperms	Angiosperms	Gomesa recurva	16
Angiosperms	Angiosperms	Gongylolepis martiana	30
Angiosperms	Angiosperms	Goniorrhachis marginata	24
Angiosperms	Angiosperms	Grazielia gaudichaudeana	49
Angiosperms	Angiosperms	Grazielia intermedia	82
Angiosperms	Angiosperms	Grazielia multifida	30
Angiosperms	Angiosperms	Grazielia serrata	85
Angiosperms	Angiosperms	Guadua paniculata	16
Angiosperms	Angiosperms	Guadua tagoara	25
Angiosperms	Angiosperms	Guettarda pohliana	21
Angiosperms	Angiosperms	Guettarda viburnoides	68
Angiosperms	Angiosperms	Guzmania lingulata	34
Angiosperms	Angiosperms	Gymnanthemum amygdalinum	51
Angiosperms	Angiosperms	Gymnocoronis spilanthoides	29
Angiosperms	Angiosperms	Habenaria alpestris	18
Angiosperms	Angiosperms	Habenaria araneiflora	21
Angiosperms	Angiosperms	Habenaria armata	16
Angiosperms	Angiosperms	Habenaria ayangannensis	18
Angiosperms	Angiosperms	Habenaria balansae	16
Angiosperms	Angiosperms	Habenaria bractescens	18
Angiosperms	Angiosperms	Habenaria brevidens	25
Angiosperms	Angiosperms	Habenaria caldensis	43
Angiosperms	Angiosperms	Habenaria edwallii	17
Angiosperms	Angiosperms	Habenaria fluminensis	37
Angiosperms	Angiosperms	Habenaria glazioviana	22
Angiosperms	Angiosperms	Habenaria guilleminii	47
Angiosperms	Angiosperms	Habenaria hamata	28
Angiosperms	Angiosperms	Habenaria hexaptera	19
Angiosperms	Angiosperms	Habenaria imbricata	29
Angiosperms	Angiosperms	Habenaria johannensis	59
Angiosperms	Angiosperms	Habenaria josephensis	43
Angiosperms	Angiosperms	Habenaria leprieurii	16
Angiosperms	Angiosperms	Habenaria macronectar	58
Angiosperms	Angiosperms	Habenaria melanopoda	22
Angiosperms	Angiosperms	Habenaria montevidensis	24
Angiosperms	Angiosperms	Habenaria mystacina	23
Angiosperms	Angiosperms	Habenaria nuda	30
Angiosperms	Angiosperms	Habenaria obtusa	55
Angiosperms	Angiosperms	Habenaria paranaensis	17
Angiosperms	Angiosperms	Habenaria parviflora	163
Angiosperms	Angiosperms	Habenaria paulensis	22
Angiosperms	Angiosperms	Habenaria petalodes	87
Angiosperms	Angiosperms	Habenaria pratensis	36
Angiosperms	Angiosperms	Habenaria pubidactyla	28
Angiosperms	Angiosperms	Habenaria repens	84
Angiosperms	Angiosperms	Habenaria rodeiensis	23
Angiosperms	Angiosperms	Habenaria rolfeana	15
Angiosperms	Angiosperms	Habenaria rupicola	20
Angiosperms	Angiosperms	Habenaria schwackei	21
Angiosperms	Angiosperms	Habenaria secundiflora	42
Angiosperms	Angiosperms	Habenaria spathulifera	21
Angiosperms	Angiosperms	Habenaria subviridis	29
Angiosperms	Angiosperms	Habenaria tamanduensis	25
Angiosperms	Angiosperms	Habenaria trifida	33
Angiosperms	Angiosperms	Hadrolaelia coccinea	27
Angiosperms	Angiosperms	Hamelia patens	24
Angiosperms	Angiosperms	Harpalyce brasiliana	92
Angiosperms	Angiosperms	Hatschbachiella tweedieana	28
Angiosperms	Angiosperms	Hebeclinium macrophyllum	37
Angiosperms	Angiosperms	Henriettea caudata	30
Angiosperms	Angiosperms	Henriettea glabra	26
Angiosperms	Angiosperms	Henriettea granulata	19
Angiosperms	Angiosperms	Henriettea ovata	26
Angiosperms	Angiosperms	Henriettea ramiflora	15
Angiosperms	Angiosperms	Henriettea succosa	139
Angiosperms	Angiosperms	Henriettea sylvestris	22
Angiosperms	Angiosperms	Heterocondylus alatus	118
Angiosperms	Angiosperms	Heterocondylus grandis	21
Angiosperms	Angiosperms	Heterocondylus pumilus	16
Angiosperms	Angiosperms	Heterocondylus reitzii	16
Angiosperms	Angiosperms	Heterocondylus vitalbae	20
Angiosperms	Angiosperms	Heterostemon mimosoides	29
Angiosperms	Angiosperms	Hieracium commersonii	28
Angiosperms	Angiosperms	Hillia parasitica	24
Angiosperms	Angiosperms	Hoehnephytum trixoides	35
Angiosperms	Angiosperms	Hohenbergia catingae	28
Angiosperms	Angiosperms	Holocalyx balansae	33
Angiosperms	Angiosperms	Holocheilus brasiliensis	25
Angiosperms	Angiosperms	Holocheilus illustris	26
Angiosperms	Angiosperms	Homolepis isocalycia	21
Angiosperms	Angiosperms	Huberia consimilis	18
Angiosperms	Angiosperms	Huberia espiritosantensis	15
Angiosperms	Angiosperms	Huberia ovalifolia	26
Angiosperms	Angiosperms	Huberia semiserrata	18
Angiosperms	Angiosperms	Hydrochorea corymbosa	60
Angiosperms	Angiosperms	Hydrochorea marginata	33
Angiosperms	Angiosperms	Hymenachne amplexicaulis	16
Angiosperms	Angiosperms	Hymenaea courbaril	146
Angiosperms	Angiosperms	Hymenaea martiana	41
Angiosperms	Angiosperms	Hymenaea oblongifolia	33
Angiosperms	Angiosperms	Hymenaea parvifolia	49
Angiosperms	Angiosperms	Hymenaea stigonocarpa	120
Angiosperms	Angiosperms	Hyparrhenia rufa	15
Angiosperms	Angiosperms	Hypochaeris albiflora	24
Angiosperms	Angiosperms	Hypochaeris chillensis	51
Angiosperms	Angiosperms	Hypochaeris glabra	15
Angiosperms	Angiosperms	Hypochaeris lutea	52
Angiosperms	Angiosperms	Hypochaeris megapotamica	25
Angiosperms	Angiosperms	Hypochaeris radicata	40
Angiosperms	Angiosperms	Ichnanthus bambusiflorus	16
Angiosperms	Angiosperms	Ichnanthus calvescens	23
Angiosperms	Angiosperms	Ichnanthus inconstans	29
Angiosperms	Angiosperms	Ichnanthus nemoralis	24
Angiosperms	Angiosperms	Ichnanthus pallens	30
Angiosperms	Angiosperms	Ichnanthus panicoides	20
Angiosperms	Angiosperms	Ichnanthus procurrens	31
Angiosperms	Angiosperms	Ichnanthus riedelii	15
Angiosperms	Angiosperms	Ichnanthus tenuis	27
Angiosperms	Angiosperms	Ichthyothere latifolia	26
Angiosperms	Angiosperms	Ichthyothere rufa	16
Angiosperms	Angiosperms	Ichthyothere terminalis	75
Angiosperms	Angiosperms	Indigofera asperifolia	28
Angiosperms	Angiosperms	Indigofera hirsuta	30
Angiosperms	Angiosperms	Indigofera lespedezioides	43
Angiosperms	Angiosperms	Indigofera microcarpa	26
Angiosperms	Angiosperms	Indigofera suffruticosa	162
Angiosperms	Angiosperms	Inga alba	62
Angiosperms	Angiosperms	Inga barbata	25
Angiosperms	Angiosperms	Inga capitata	121
Angiosperms	Angiosperms	Inga cayennensis	24
Angiosperms	Angiosperms	Inga cylindrica	31
Angiosperms	Angiosperms	Inga disticha	26
Angiosperms	Angiosperms	Inga edulis	87
Angiosperms	Angiosperms	Inga heterophylla	54
Angiosperms	Angiosperms	Inga ingoides	37
Angiosperms	Angiosperms	Inga laurina	118
Angiosperms	Angiosperms	Inga lentiscifolia	22
Angiosperms	Angiosperms	Inga marginata	206
Angiosperms	Angiosperms	Inga maritima	26
Angiosperms	Angiosperms	Inga nobilis	66
Angiosperms	Angiosperms	Inga pilosula	34
Angiosperms	Angiosperms	Inga punctata	23
Angiosperms	Angiosperms	Inga sellowiana	18
Angiosperms	Angiosperms	Inga sessilis	107
Angiosperms	Angiosperms	Inga stipularis	27
Angiosperms	Angiosperms	Inga striata	73
Angiosperms	Angiosperms	Inga subnuda	60
Angiosperms	Angiosperms	Inga tenuis	21
Angiosperms	Angiosperms	Inga thibaudiana	106
Angiosperms	Angiosperms	Inga umbellifera	22
Angiosperms	Angiosperms	Inga umbratica	26
Angiosperms	Angiosperms	Inga vera	193
Angiosperms	Angiosperms	Inga virescens	30
Angiosperms	Angiosperms	Inulopsis scaposa	48
Angiosperms	Angiosperms	Ionopsis utricularioides	18
Angiosperms	Angiosperms	Isabelia pulchella	16
Angiosperms	Angiosperms	Isertia hypoleuca	18
Angiosperms	Angiosperms	Isochilus linearis	36
Angiosperms	Angiosperms	Isostigma peucedanifolium	38
Angiosperms	Angiosperms	Ixora peruviana	19
Angiosperms	Angiosperms	Ixora venulosa	21
Angiosperms	Angiosperms	Jaegeria hirta	110
Angiosperms	Angiosperms	Jungia floribunda	56
Angiosperms	Angiosperms	Koanophyllon adamantium	27
Angiosperms	Angiosperms	Ladenbergia amazonensis	16
Angiosperms	Angiosperms	Lankesterella ceracifolia	16
Angiosperms	Angiosperms	Lasiacis ligulata	47
Angiosperms	Angiosperms	Lasiacis sorghoidea	21
Angiosperms	Angiosperms	Lavoisiera alba	16
Angiosperms	Angiosperms	Lavoisiera confertiflora	26
Angiosperms	Angiosperms	Lavoisiera gentianoides	18
Angiosperms	Angiosperms	Lavoisiera imbricata	81
Angiosperms	Angiosperms	Lavoisiera nervulosa	18
Angiosperms	Angiosperms	Lavoisiera pulchella	15
Angiosperms	Angiosperms	Lavoisiera pulcherrima	16
Angiosperms	Angiosperms	Leandra acutiflora	85
Angiosperms	Angiosperms	Leandra amplexicaulis	51
Angiosperms	Angiosperms	Leandra aurea	174
Angiosperms	Angiosperms	Leandra australis	169
Angiosperms	Angiosperms	Leandra barbinervis	52
Angiosperms	Angiosperms	Leandra bergiana	31
Angiosperms	Angiosperms	Leandra blanchetiana	17
Angiosperms	Angiosperms	Leandra cancellata	17
Angiosperms	Angiosperms	Leandra carassana	137
Angiosperms	Angiosperms	Leandra cardiophylla	20
Angiosperms	Angiosperms	Leandra clidemioides	47
Angiosperms	Angiosperms	Leandra cordifolia	19
Angiosperms	Angiosperms	Leandra cordigera	28
Angiosperms	Angiosperms	Leandra dasytricha	170
Angiosperms	Angiosperms	Leandra debilis	20
Angiosperms	Angiosperms	Leandra echinata	16
Angiosperms	Angiosperms	Leandra erostrata	41
Angiosperms	Angiosperms	Leandra fallacissima	21
Angiosperms	Angiosperms	Leandra fallax	39
Angiosperms	Angiosperms	Leandra fluminensis	26
Angiosperms	Angiosperms	Leandra foveolata	39
Angiosperms	Angiosperms	Leandra fragilis	77
Angiosperms	Angiosperms	Leandra glazioviana	22
Angiosperms	Angiosperms	Leandra gracilis	23
Angiosperms	Angiosperms	Leandra hirta	16
Angiosperms	Angiosperms	Leandra hirtella	31
Angiosperms	Angiosperms	Leandra ionopogon	63
Angiosperms	Angiosperms	Leandra lacunosa	56
Angiosperms	Angiosperms	Leandra laevigata	76
Angiosperms	Angiosperms	Leandra laxa	20
Angiosperms	Angiosperms	Leandra melastomoides	216
Angiosperms	Angiosperms	Leandra micropetala	29
Angiosperms	Angiosperms	Leandra multiplinervis	26
Angiosperms	Angiosperms	Leandra nianga	77
Angiosperms	Angiosperms	Leandra polystachya	23
Angiosperms	Angiosperms	Leandra purpurascens	82
Angiosperms	Angiosperms	Leandra purpureovillosa	28
Angiosperms	Angiosperms	Leandra quinquedentata	87
Angiosperms	Angiosperms	Leandra refracta	29
Angiosperms	Angiosperms	Leandra regnellii	135
Angiosperms	Angiosperms	Leandra reitzii	20
Angiosperms	Angiosperms	Leandra reversa	78
Angiosperms	Angiosperms	Leandra rhamnifolia	44
Angiosperms	Angiosperms	Leandra rhodopogon	18
Angiosperms	Angiosperms	Leandra riograndensis	21
Angiosperms	Angiosperms	Leandra rufescens	59
Angiosperms	Angiosperms	Leandra salicina	26
Angiosperms	Angiosperms	Leandra sericea	26
Angiosperms	Angiosperms	Leandra strigilliflora	36
Angiosperms	Angiosperms	Leandra subobruta	15
Angiosperms	Angiosperms	Leandra sulfurea	37
Angiosperms	Angiosperms	Leandra variabilis	20
Angiosperms	Angiosperms	Leandra xanthocoma	107
Angiosperms	Angiosperms	Leandra xantholasia	17
Angiosperms	Angiosperms	Leandra xanthostachya	28
Angiosperms	Angiosperms	Lepidaploa arenaria	36
Angiosperms	Angiosperms	Lepidaploa aurea	52
Angiosperms	Angiosperms	Lepidaploa balansae	46
Angiosperms	Angiosperms	Lepidaploa barbata	26
Angiosperms	Angiosperms	Lepidaploa chalybaea	67
Angiosperms	Angiosperms	Lepidaploa cotoneaster	85
Angiosperms	Angiosperms	Lepidaploa eriolepis	37
Angiosperms	Angiosperms	Lepidaploa grisea	25
Angiosperms	Angiosperms	Lepidaploa lilacina	22
Angiosperms	Angiosperms	Lepidaploa muricata	29
Angiosperms	Angiosperms	Lepidaploa remotiflora	58
Angiosperms	Angiosperms	Lepidaploa rufogrisea	68
Angiosperms	Angiosperms	Lepidaploa salzmannii	61
Angiosperms	Angiosperms	Leptolobium bijugum	35
Angiosperms	Angiosperms	Leptolobium dasycarpum	123
Angiosperms	Angiosperms	Leptolobium elegans	82
Angiosperms	Angiosperms	Leptolobium nitens	71
Angiosperms	Angiosperms	Leptostelma maximum	71
Angiosperms	Angiosperms	Leptostelma tweediei	50
Angiosperms	Angiosperms	Leptotes unicolor	17
Angiosperms	Angiosperms	Lessingianthus ammophilus	27
Angiosperms	Angiosperms	Lessingianthus argenteus	16
Angiosperms	Angiosperms	Lessingianthus argyrophyllus	23
Angiosperms	Angiosperms	Lessingianthus asteriflorus	19
Angiosperms	Angiosperms	Lessingianthus bardanoides	31
Angiosperms	Angiosperms	Lessingianthus brevifolius	49
Angiosperms	Angiosperms	Lessingianthus buddleiifolius	52
Angiosperms	Angiosperms	Lessingianthus cordiger	18
Angiosperms	Angiosperms	Lessingianthus coriaceus	37
Angiosperms	Angiosperms	Lessingianthus desertorum	21
Angiosperms	Angiosperms	Lessingianthus durus	50
Angiosperms	Angiosperms	Lessingianthus elegans	30
Angiosperms	Angiosperms	Lessingianthus farinosus	17
Angiosperms	Angiosperms	Lessingianthus glabratus	94
Angiosperms	Angiosperms	Lessingianthus grandiflorus	37
Angiosperms	Angiosperms	Lessingianthus lacunosus	28
Angiosperms	Angiosperms	Lessingianthus laevigatus	37
Angiosperms	Angiosperms	Lessingianthus ligulifolius	24
Angiosperms	Angiosperms	Lessingianthus linearis	46
Angiosperms	Angiosperms	Lessingianthus macrophyllus	30
Angiosperms	Angiosperms	Lessingianthus mollissimus	19
Angiosperms	Angiosperms	Lessingianthus monocephalus	19
Angiosperms	Angiosperms	Lessingianthus morii	25
Angiosperms	Angiosperms	Lessingianthus niederleinii	21
Angiosperms	Angiosperms	Lessingianthus obtusatus	17
Angiosperms	Angiosperms	Lessingianthus polyphyllus	21
Angiosperms	Angiosperms	Lessingianthus psilophyllus	60
Angiosperms	Angiosperms	Lessingianthus rubricaulis	33
Angiosperms	Angiosperms	Lessingianthus sellowii	22
Angiosperms	Angiosperms	Lessingianthus simplex	24
Angiosperms	Angiosperms	Lessingianthus tomentellus	28
Angiosperms	Angiosperms	Lessingianthus varroniifolius	16
Angiosperms	Angiosperms	Lessingianthus vepretorum	20
Angiosperms	Angiosperms	Lessingianthus virgulatus	23
Angiosperms	Angiosperms	Lessingianthus zuccarinianus	19
Angiosperms	Angiosperms	Leucaena leucocephala	46
Angiosperms	Angiosperms	Leucochloron incuriale	38
Angiosperms	Angiosperms	Libidibia ferrea	126
Angiosperms	Angiosperms	Liparis nervosa	39
Angiosperms	Angiosperms	Lonchocarpus campestris	66
Angiosperms	Angiosperms	Lonchocarpus cultratus	84
Angiosperms	Angiosperms	Lonchocarpus muehlbergianus	33
Angiosperms	Angiosperms	Lonchocarpus sericeus	46
Angiosperms	Angiosperms	Lonchocarpus subglaucescens	28
Angiosperms	Angiosperms	Lonchocarpus virgilioides	20
Angiosperms	Angiosperms	Lophiaris pumila	53
Angiosperms	Angiosperms	Loudetia flammida	17
Angiosperms	Angiosperms	Loudetiopsis chrysothrix	16
Angiosperms	Angiosperms	Lucilia acutifolia	43
Angiosperms	Angiosperms	Lucilia lycopodioides	39
Angiosperms	Angiosperms	Lucilia nitens	18
Angiosperms	Angiosperms	Luetzelburgia auriculata	27
Angiosperms	Angiosperms	Lupinus bracteolaris	24
Angiosperms	Angiosperms	Lupinus lanatus	20
Angiosperms	Angiosperms	Lupinus velutinus	32
Angiosperms	Angiosperms	Lychnophora ericoides	44
Angiosperms	Angiosperms	Lychnophora passerina	31
Angiosperms	Angiosperms	Lychnophora phylicifolia	19
Angiosperms	Angiosperms	Lychnophora pinaster	29
Angiosperms	Angiosperms	Lychnophora rosmarinifolia	17
Angiosperms	Angiosperms	Lychnophora salicifolia	45
Angiosperms	Angiosperms	Lychnophora uniflora	23
Angiosperms	Angiosperms	Macairea radula	216
Angiosperms	Angiosperms	Macairea theresiae	16
Angiosperms	Angiosperms	Macairea thyrsiflora	45
Angiosperms	Angiosperms	Machaerium aculeatum	78
Angiosperms	Angiosperms	Machaerium acutifolium	142
Angiosperms	Angiosperms	Machaerium amplum	46
Angiosperms	Angiosperms	Machaerium brasiliense	124
Angiosperms	Angiosperms	Machaerium cantarellianum	32
Angiosperms	Angiosperms	Machaerium hirtum	143
Angiosperms	Angiosperms	Machaerium incorruptibile	29
Angiosperms	Angiosperms	Machaerium inundatum	33
Angiosperms	Angiosperms	Machaerium lanceolatum	35
Angiosperms	Angiosperms	Machaerium latifolium	26
Angiosperms	Angiosperms	Machaerium leiophyllum	43
Angiosperms	Angiosperms	Machaerium myrianthum	20
Angiosperms	Angiosperms	Machaerium nigrum	25
Angiosperms	Angiosperms	Machaerium nyctitans	95
Angiosperms	Angiosperms	Machaerium oblongifolium	41
Angiosperms	Angiosperms	Machaerium opacum	50
Angiosperms	Angiosperms	Machaerium paraense	27
Angiosperms	Angiosperms	Machaerium paraguariense	41
Angiosperms	Angiosperms	Machaerium pedicellatum	25
Angiosperms	Angiosperms	Machaerium punctatum	24
Angiosperms	Angiosperms	Machaerium quinata	31
Angiosperms	Angiosperms	Machaerium scleroxylon	27
Angiosperms	Angiosperms	Machaerium stipitatum	128
Angiosperms	Angiosperms	Machaerium uncinatum	25
Angiosperms	Angiosperms	Machaerium villosum	51
Angiosperms	Angiosperms	Macrolobium acaciifolium	80
Angiosperms	Angiosperms	Macrolobium angustifolium	53
Angiosperms	Angiosperms	Macrolobium bifolium	37
Angiosperms	Angiosperms	Macrolobium campestre	28
Angiosperms	Angiosperms	Macrolobium gracile	27
Angiosperms	Angiosperms	Macrolobium latifolium	44
Angiosperms	Angiosperms	Macrolobium limbatum	26
Angiosperms	Angiosperms	Macrolobium multijugum	46
Angiosperms	Angiosperms	Macrolobium pendulum	18
Angiosperms	Angiosperms	Macrolobium punctatum	22
Angiosperms	Angiosperms	Macrolobium suaveolens	25
Angiosperms	Angiosperms	Macroptilium atropurpureum	31
Angiosperms	Angiosperms	Macroptilium bracteatum	45
Angiosperms	Angiosperms	Macroptilium erythroloma	28
Angiosperms	Angiosperms	Macroptilium lathyroides	44
Angiosperms	Angiosperms	Macroptilium martii	26
Angiosperms	Angiosperms	Macroptilium prostratum	36
Angiosperms	Angiosperms	Maieta guianensis	81
Angiosperms	Angiosperms	Maieta poeppigii	27
Angiosperms	Angiosperms	Malanea macrophylla	27
Angiosperms	Angiosperms	Malaxis excavata	17
Angiosperms	Angiosperms	Manettia cordifolia	40
Angiosperms	Angiosperms	Marcetia bahiensis	34
Angiosperms	Angiosperms	Marcetia canescens	90
Angiosperms	Angiosperms	Marcetia ericoides	66
Angiosperms	Angiosperms	Marcetia formosa	22
Angiosperms	Angiosperms	Marcetia harleyi	59
Angiosperms	Angiosperms	Marcetia latifolia	54
Angiosperms	Angiosperms	Marcetia macrophylla	27
Angiosperms	Angiosperms	Marcetia sincorensis	19
Angiosperms	Angiosperms	Marcetia taxifolia	397
Angiosperms	Angiosperms	Marcetia velutina	54
Angiosperms	Angiosperms	Marcetia viscida	32
Angiosperms	Angiosperms	Margaritopsis cephalantha	33
Angiosperms	Angiosperms	Margaritopsis chaenotricha	20
Angiosperms	Angiosperms	Marlierea caudata	30
Angiosperms	Angiosperms	Marlierea eugeniopsoides	45
Angiosperms	Angiosperms	Marlierea excoriata	33
Angiosperms	Angiosperms	Marlierea silvatica	19
Angiosperms	Angiosperms	Marlierea spruceana	32
Angiosperms	Angiosperms	Marlierea umbraticola	35
Angiosperms	Angiosperms	Martiodendron mediterraneum	24
Angiosperms	Angiosperms	Matricaria chamomilla	25
Angiosperms	Angiosperms	Melanoxylon brauna	42
Angiosperms	Angiosperms	Melanthera latifolia	38
Angiosperms	Angiosperms	Melinis minutiflora	16
Angiosperms	Angiosperms	Meriania calyptrata	17
Angiosperms	Angiosperms	Meriania claussenii	17
Angiosperms	Angiosperms	Meriania glabra	38
Angiosperms	Angiosperms	Meriania paniculata	66
Angiosperms	Angiosperms	Meriania robusta	22
Angiosperms	Angiosperms	Meriania tetramera	20
Angiosperms	Angiosperms	Meriania urceolata	21
Angiosperms	Angiosperms	Mesadenella cuspidata	34
Angiosperms	Angiosperms	Mesosetum loliiforme	32
Angiosperms	Angiosperms	Miconia affinis	93
Angiosperms	Angiosperms	Miconia alata	47
Angiosperms	Angiosperms	Miconia albicans	636
Angiosperms	Angiosperms	Miconia alborufescens	84
Angiosperms	Angiosperms	Miconia amacurensis	29
Angiosperms	Angiosperms	Miconia amoena	70
Angiosperms	Angiosperms	Miconia ampla	19
Angiosperms	Angiosperms	Miconia aplostachya	27
Angiosperms	Angiosperms	Miconia argyrophylla	57
Angiosperms	Angiosperms	Miconia baumgratziana	19
Angiosperms	Angiosperms	Miconia brasiliensis	32
Angiosperms	Angiosperms	Miconia brunnea	25
Angiosperms	Angiosperms	Miconia bubalina	15
Angiosperms	Angiosperms	Miconia budlejoides	81
Angiosperms	Angiosperms	Miconia burchellii	53
Angiosperms	Angiosperms	Miconia cabucu	53
Angiosperms	Angiosperms	Miconia calvescens	128
Angiosperms	Angiosperms	Miconia caudigera	64
Angiosperms	Angiosperms	Miconia centrodesma	35
Angiosperms	Angiosperms	Miconia ceramicarpa	40
Angiosperms	Angiosperms	Miconia chamissois	203
Angiosperms	Angiosperms	Miconia chartacea	132
Angiosperms	Angiosperms	Miconia chrysophylla	61
Angiosperms	Angiosperms	Miconia ciliata	305
Angiosperms	Angiosperms	Miconia cinerascens	203
Angiosperms	Angiosperms	Miconia cinnamomifolia	165
Angiosperms	Angiosperms	Miconia collatata	22
Angiosperms	Angiosperms	Miconia compressa	25
Angiosperms	Angiosperms	Miconia comptifolia	17
Angiosperms	Angiosperms	Miconia corallina	26
Angiosperms	Angiosperms	Miconia cubatanensis	126
Angiosperms	Angiosperms	Miconia cuspidata	61
Angiosperms	Angiosperms	Miconia diaphanea	19
Angiosperms	Angiosperms	Miconia dicrophylla	16
Angiosperms	Angiosperms	Miconia discolor	68
Angiosperms	Angiosperms	Miconia dispar	81
Angiosperms	Angiosperms	Miconia dodecandra	109
Angiosperms	Angiosperms	Miconia dolichorrhyncha	31
Angiosperms	Angiosperms	Miconia duckei	21
Angiosperms	Angiosperms	Miconia egensis	32
Angiosperms	Angiosperms	Miconia elegans	82
Angiosperms	Angiosperms	Miconia eriocalyx	19
Angiosperms	Angiosperms	Miconia eriodonta	26
Angiosperms	Angiosperms	Miconia fallax	94
Angiosperms	Angiosperms	Miconia fasciculata	74
Angiosperms	Angiosperms	Miconia ferruginata	161
Angiosperms	Angiosperms	Miconia flammea	48
Angiosperms	Angiosperms	Miconia formosa	22
Angiosperms	Angiosperms	Miconia gratissima	52
Angiosperms	Angiosperms	Miconia heliotropoides	43
Angiosperms	Angiosperms	Miconia herpetica	15
Angiosperms	Angiosperms	Miconia hirtella	17
Angiosperms	Angiosperms	Miconia holosericea	193
Angiosperms	Angiosperms	Miconia hyemalis	89
Angiosperms	Angiosperms	Miconia hypoleuca	89
Angiosperms	Angiosperms	Miconia ibaguensis	158
Angiosperms	Angiosperms	Miconia inconspicua	41
Angiosperms	Angiosperms	Miconia johnwurdackiana	24
Angiosperms	Angiosperms	Miconia jucunda	26
Angiosperms	Angiosperms	Miconia latecrenata	233
Angiosperms	Angiosperms	Miconia lepidota	117
Angiosperms	Angiosperms	Miconia leucocarpa	22
Angiosperms	Angiosperms	Miconia ligustroides	296
Angiosperms	Angiosperms	Miconia longicuspis	16
Angiosperms	Angiosperms	Miconia longifolia	28
Angiosperms	Angiosperms	Miconia longispicata	39
Angiosperms	Angiosperms	Miconia lourteigiana	18
Angiosperms	Angiosperms	Miconia lymanii	37
Angiosperms	Angiosperms	Miconia macrothyrsa	88
Angiosperms	Angiosperms	Miconia minutiflora	220
Angiosperms	Angiosperms	Miconia mirabilis	154
Angiosperms	Angiosperms	Miconia myriantha	23
Angiosperms	Angiosperms	Miconia nambyquarae	15
Angiosperms	Angiosperms	Miconia navioensis	25
Angiosperms	Angiosperms	Miconia nervosa	316
Angiosperms	Angiosperms	Miconia octopetala	26
Angiosperms	Angiosperms	Miconia paniculata	80
Angiosperms	Angiosperms	Miconia paucidens	51
Angiosperms	Angiosperms	Miconia pepericarpa	92
Angiosperms	Angiosperms	Miconia petropolitana	96
Angiosperms	Angiosperms	Miconia phaeophylla	31
Angiosperms	Angiosperms	Miconia phanerostila	30
Angiosperms	Angiosperms	Miconia platypoda	17
Angiosperms	Angiosperms	Miconia poeppigii	64
Angiosperms	Angiosperms	Miconia polyandra	25
Angiosperms	Angiosperms	Miconia prasina	380
Angiosperms	Angiosperms	Miconia pubipetala	17
Angiosperms	Angiosperms	Miconia punctata	88
Angiosperms	Angiosperms	Miconia pusilliflora	289
Angiosperms	Angiosperms	Miconia pyrifolia	96
Angiosperms	Angiosperms	Miconia racemifera	24
Angiosperms	Angiosperms	Miconia radulaefolia	18
Angiosperms	Angiosperms	Miconia ramboi	16
Angiosperms	Angiosperms	Miconia rimalis	85
Angiosperms	Angiosperms	Miconia rubiginosa	149
Angiosperms	Angiosperms	Miconia rufescens	20
Angiosperms	Angiosperms	Miconia ruficalyx	31
Angiosperms	Angiosperms	Miconia sclerophylla	28
Angiosperms	Angiosperms	Miconia sellowiana	186
Angiosperms	Angiosperms	Miconia serialis	22
Angiosperms	Angiosperms	Miconia serrulata	54
Angiosperms	Angiosperms	Miconia speciosa	16
Angiosperms	Angiosperms	Miconia splendens	108
Angiosperms	Angiosperms	Miconia staminea	25
Angiosperms	Angiosperms	Miconia stenostachya	251
Angiosperms	Angiosperms	Miconia theizans	33
Angiosperms	Angiosperms	Miconia tomentosa	131
Angiosperms	Angiosperms	Miconia trinervia	23
Angiosperms	Angiosperms	Miconia tristis	145
Angiosperms	Angiosperms	Miconia urophylla	17
Angiosperms	Angiosperms	Miconia valtheri	33
Angiosperms	Angiosperms	Miconia willdenowii	23
Angiosperms	Angiosperms	Microlepis oleifolia	19
Angiosperms	Angiosperms	Microlicia baccharoides	46
Angiosperms	Angiosperms	Microlicia balsamifera	26
Angiosperms	Angiosperms	Microlicia chrysantha	19
Angiosperms	Angiosperms	Microlicia cinerea	16
Angiosperms	Angiosperms	Microlicia confertiflora	19
Angiosperms	Angiosperms	Microlicia cordata	44
Angiosperms	Angiosperms	Microlicia crenulata	26
Angiosperms	Angiosperms	Microlicia euphorbioides	65
Angiosperms	Angiosperms	Microlicia fasciculata	59
Angiosperms	Angiosperms	Microlicia fulva	84
Angiosperms	Angiosperms	Microlicia giuliettiana	33
Angiosperms	Angiosperms	Microlicia glandulifera	18
Angiosperms	Angiosperms	Microlicia graveolens	24
Angiosperms	Angiosperms	Microlicia hatschbachii	43
Angiosperms	Angiosperms	Microlicia helvola	24
Angiosperms	Angiosperms	Microlicia insignis	30
Angiosperms	Angiosperms	Microlicia isophylla	74
Angiosperms	Angiosperms	Microlicia luetzelburgii	15
Angiosperms	Angiosperms	Microlicia lutea	48
Angiosperms	Angiosperms	Microlicia minima	25
Angiosperms	Angiosperms	Microlicia monticola	24
Angiosperms	Angiosperms	Microlicia parvula	18
Angiosperms	Angiosperms	Microlicia petasensis	20
Angiosperms	Angiosperms	Microlicia polystemma	23
Angiosperms	Angiosperms	Microlicia semiriana	28
Angiosperms	Angiosperms	Microlicia sincorensis	36
Angiosperms	Angiosperms	Microlicia subsetosa	19
Angiosperms	Angiosperms	Microlicia torrendii	32
Angiosperms	Angiosperms	Microlicia viminalis	55
Angiosperms	Angiosperms	Mikania acuminata	22
Angiosperms	Angiosperms	Mikania argyreiae	31
Angiosperms	Angiosperms	Mikania banisteriae	29
Angiosperms	Angiosperms	Mikania buddleiaefolia	16
Angiosperms	Angiosperms	Mikania burchellii	49
Angiosperms	Angiosperms	Mikania campanulata	28
Angiosperms	Angiosperms	Mikania chlorolepis	23
Angiosperms	Angiosperms	Mikania congesta	30
Angiosperms	Angiosperms	Mikania cordifolia	208
Angiosperms	Angiosperms	Mikania decumbens	18
Angiosperms	Angiosperms	Mikania diversifolia	20
Angiosperms	Angiosperms	Mikania glauca	24
Angiosperms	Angiosperms	Mikania glomerata	92
Angiosperms	Angiosperms	Mikania guaco	20
Angiosperms	Angiosperms	Mikania hemisphaerica	32
Angiosperms	Angiosperms	Mikania hirsutissima	111
Angiosperms	Angiosperms	Mikania hoffmanniana	25
Angiosperms	Angiosperms	Mikania involucrata	88
Angiosperms	Angiosperms	Mikania laevigata	55
Angiosperms	Angiosperms	Mikania lanuginosa	37
Angiosperms	Angiosperms	Mikania lindbergii	20
Angiosperms	Angiosperms	Mikania lundiana	27
Angiosperms	Angiosperms	Mikania micrantha	246
Angiosperms	Angiosperms	Mikania microcephala	23
Angiosperms	Angiosperms	Mikania nummularia	22
Angiosperms	Angiosperms	Mikania oblongifolia	54
Angiosperms	Angiosperms	Mikania obtusata	17
Angiosperms	Angiosperms	Mikania officinalis	78
Angiosperms	Angiosperms	Mikania orleansensis	33
Angiosperms	Angiosperms	Mikania paranensis	30
Angiosperms	Angiosperms	Mikania periplocifolia	19
Angiosperms	Angiosperms	Mikania phaeoclados	29
Angiosperms	Angiosperms	Mikania pinnatiloba	19
Angiosperms	Angiosperms	Mikania psilostachya	97
Angiosperms	Angiosperms	Mikania sericea	31
Angiosperms	Angiosperms	Mikania sessilifolia	79
Angiosperms	Angiosperms	Mikania smaragdina	22
Angiosperms	Angiosperms	Mikania ternata	61
Angiosperms	Angiosperms	Mikania thapsoides	19
Angiosperms	Angiosperms	Mikania trinervis	69
Angiosperms	Angiosperms	Mikania vitifolia	18
Angiosperms	Angiosperms	Miltonia flavescens	25
Angiosperms	Angiosperms	Mimosa acutistipula	37
Angiosperms	Angiosperms	Mimosa albolanata	24
Angiosperms	Angiosperms	Mimosa arenosa	54
Angiosperms	Angiosperms	Mimosa aurivillus	58
Angiosperms	Angiosperms	Mimosa bimucronata	99
Angiosperms	Angiosperms	Mimosa caesalpiniifolia	44
Angiosperms	Angiosperms	Mimosa candollei	33
Angiosperms	Angiosperms	Mimosa claussenii	42
Angiosperms	Angiosperms	Mimosa daleoides	40
Angiosperms	Angiosperms	Mimosa debilis	89
Angiosperms	Angiosperms	Mimosa diplotricha	34
Angiosperms	Angiosperms	Mimosa distans	29
Angiosperms	Angiosperms	Mimosa dolens	83
Angiosperms	Angiosperms	Mimosa filipes	26
Angiosperms	Angiosperms	Mimosa foliolosa	77
Angiosperms	Angiosperms	Mimosa gemmulata	55
Angiosperms	Angiosperms	Mimosa gracilis	51
Angiosperms	Angiosperms	Mimosa guilandinae	25
Angiosperms	Angiosperms	Mimosa hirsutissima	30
Angiosperms	Angiosperms	Mimosa hypoglauca	33
Angiosperms	Angiosperms	Mimosa incana	22
Angiosperms	Angiosperms	Mimosa invisa	27
Angiosperms	Angiosperms	Mimosa irrigua	23
Angiosperms	Angiosperms	Mimosa laticifera	29
Angiosperms	Angiosperms	Mimosa lewisii	35
Angiosperms	Angiosperms	Mimosa micropteris	30
Angiosperms	Angiosperms	Mimosa ophthalmocentra	52
Angiosperms	Angiosperms	Mimosa pellita	22
Angiosperms	Angiosperms	Mimosa pigra	70
Angiosperms	Angiosperms	Mimosa pilulifera	33
Angiosperms	Angiosperms	Mimosa pseudoradula	20
Angiosperms	Angiosperms	Mimosa pteridifolia	22
Angiosperms	Angiosperms	Mimosa pudica	54
Angiosperms	Angiosperms	Mimosa radula	29
Angiosperms	Angiosperms	Mimosa ramosissima	19
Angiosperms	Angiosperms	Mimosa regnellii	30
Angiosperms	Angiosperms	Mimosa scabrella	87
Angiosperms	Angiosperms	Mimosa sensitiva	55
Angiosperms	Angiosperms	Mimosa setosa	98
Angiosperms	Angiosperms	Mimosa somnians	102
Angiosperms	Angiosperms	Mimosa tenuiflora	66
Angiosperms	Angiosperms	Mimosa velloziana	38
Angiosperms	Angiosperms	Mimosa verrucosa	29
Angiosperms	Angiosperms	Mimosa xanthocentra	85
Angiosperms	Angiosperms	Mitracarpus frigidus	27
Angiosperms	Angiosperms	Mitracarpus hirtus	25
Angiosperms	Angiosperms	Moldenhawera floribunda	24
Angiosperms	Angiosperms	Moquinia racemosa	21
Angiosperms	Angiosperms	Mouriri acutiflora	59
Angiosperms	Angiosperms	Mouriri apiranga	34
Angiosperms	Angiosperms	Mouriri cearensis	17
Angiosperms	Angiosperms	Mouriri chamissoana	31
Angiosperms	Angiosperms	Mouriri collocarpa	25
Angiosperms	Angiosperms	Mouriri duckeana	20
Angiosperms	Angiosperms	Mouriri elliptica	74
Angiosperms	Angiosperms	Mouriri glazioviana	22
Angiosperms	Angiosperms	Mouriri grandiflora	38
Angiosperms	Angiosperms	Mouriri guianensis	60
Angiosperms	Angiosperms	Mouriri huberi	17
Angiosperms	Angiosperms	Mouriri myrtifolia	19
Angiosperms	Angiosperms	Mouriri nervosa	20
Angiosperms	Angiosperms	Mouriri nigra	39
Angiosperms	Angiosperms	Mouriri pusa	40
Angiosperms	Angiosperms	Mouriri sagotiana	25
Angiosperms	Angiosperms	Mouriri vernicosa	29
Angiosperms	Angiosperms	Mucuna pruriens	20
Angiosperms	Angiosperms	Mucuna sloanei	24
Angiosperms	Angiosperms	Mucuna urens	55
Angiosperms	Angiosperms	Mutisia campanulata	33
Angiosperms	Angiosperms	Mutisia coccinea	82
Angiosperms	Angiosperms	Mutisia speciosa	72
Angiosperms	Angiosperms	Myrceugenia alpigena	45
Angiosperms	Angiosperms	Myrceugenia campestris	31
Angiosperms	Angiosperms	Myrceugenia cucullata	25
Angiosperms	Angiosperms	Myrceugenia euosma	64
Angiosperms	Angiosperms	Myrceugenia glaucescens	46
Angiosperms	Angiosperms	Myrceugenia miersiana	57
Angiosperms	Angiosperms	Myrceugenia myrcioides	87
Angiosperms	Angiosperms	Myrceugenia myrtoides	18
Angiosperms	Angiosperms	Myrceugenia ovata	49
Angiosperms	Angiosperms	Myrceugenia oxysepala	22
Angiosperms	Angiosperms	Myrceugenia pilotantha	15
Angiosperms	Angiosperms	Myrcia aethusa	34
Angiosperms	Angiosperms	Myrcia albotomentosa	19
Angiosperms	Angiosperms	Myrcia amazonica	118
Angiosperms	Angiosperms	Myrcia anacardiifolia	27
Angiosperms	Angiosperms	Myrcia bella	113
Angiosperms	Angiosperms	Myrcia bracteata	109
Angiosperms	Angiosperms	Myrcia brasiliensis	31
Angiosperms	Angiosperms	Myrcia cuprea	21
Angiosperms	Angiosperms	Myrcia dichasialis	22
Angiosperms	Angiosperms	Myrcia glabra	27
Angiosperms	Angiosperms	Myrcia grandis	35
Angiosperms	Angiosperms	Myrcia guianensis	529
Angiosperms	Angiosperms	Myrcia hartwegiana	58
Angiosperms	Angiosperms	Myrcia hatschbachii	26
Angiosperms	Angiosperms	Myrcia hebepetala	54
Angiosperms	Angiosperms	Myrcia huallagae	18
Angiosperms	Angiosperms	Myrcia laruotteana	79
Angiosperms	Angiosperms	Myrcia lasiantha	32
Angiosperms	Angiosperms	Myrcia minutiflora	31
Angiosperms	Angiosperms	Myrcia multiflora	200
Angiosperms	Angiosperms	Myrcia oblongata	38
Angiosperms	Angiosperms	Myrcia paivae	24
Angiosperms	Angiosperms	Myrcia palustris	85
Angiosperms	Angiosperms	Myrcia pubipetala	57
Angiosperms	Angiosperms	Myrcia pulchra	61
Angiosperms	Angiosperms	Myrcia retorta	50
Angiosperms	Angiosperms	Myrcia selloi	48
Angiosperms	Angiosperms	Myrcia silvatica	27
Angiosperms	Angiosperms	Myrcia spectabilis	41
Angiosperms	Angiosperms	Myrcia splendens	666
Angiosperms	Angiosperms	Myrcia sylvatica	112
Angiosperms	Angiosperms	Myrcia tijucensis	22
Angiosperms	Angiosperms	Myrcia tomentosa	187
Angiosperms	Angiosperms	Myrcia uberavensis	27
Angiosperms	Angiosperms	Myrcia undulata	18
Angiosperms	Angiosperms	Myrcia variabilis	56
Angiosperms	Angiosperms	Myrcia venulosa	63
Angiosperms	Angiosperms	Myrcia vestita	24
Angiosperms	Angiosperms	Myrcianthes cisplatensis	15
Angiosperms	Angiosperms	Myrcianthes gigantea	33
Angiosperms	Angiosperms	Myrcianthes pungens	36
Angiosperms	Angiosperms	Myrciaria cuspidata	48
Angiosperms	Angiosperms	Myrciaria delicatula	35
Angiosperms	Angiosperms	Myrciaria dubia	51
Angiosperms	Angiosperms	Myrciaria floribunda	200
Angiosperms	Angiosperms	Myrciaria tenella	53
Angiosperms	Angiosperms	Myrocarpus frondosus	67
Angiosperms	Angiosperms	Myroxylon balsamum	20
Angiosperms	Angiosperms	Myroxylon peruiferum	28
Angiosperms	Angiosperms	Myrrhinium atropurpureum	57
Angiosperms	Angiosperms	Mysanthus uleanus	20
Angiosperms	Angiosperms	Neoglaziovia variegata	31
Angiosperms	Angiosperms	Nepsera aquatica	101
Angiosperms	Angiosperms	Nidularium amazonicum	18
Angiosperms	Angiosperms	Nidularium innocentii	79
Angiosperms	Angiosperms	Nidularium procerum	54
Angiosperms	Angiosperms	Noticastrum calvatum	36
Angiosperms	Angiosperms	Noticastrum decumbens	22
Angiosperms	Angiosperms	Noticastrum gnaphalioides	20
Angiosperms	Angiosperms	Ocellochloa stolonifera	20
Angiosperms	Angiosperms	Octomeria crassifolia	19
Angiosperms	Angiosperms	Octomeria grandiflora	20
Angiosperms	Angiosperms	Oeceoclades maculata	39
Angiosperms	Angiosperms	Oldenlandia salzmannii	17
Angiosperms	Angiosperms	Olyra ciliatifolia	32
Angiosperms	Angiosperms	Olyra latifolia	84
Angiosperms	Angiosperms	Olyra micrantha	20
Angiosperms	Angiosperms	Oplismenus hirtellus	18
Angiosperms	Angiosperms	Ormosia arborea	62
Angiosperms	Angiosperms	Ormosia coarctata	21
Angiosperms	Angiosperms	Ormosia coccinea	17
Angiosperms	Angiosperms	Ormosia costulata	32
Angiosperms	Angiosperms	Ormosia excelsa	29
Angiosperms	Angiosperms	Ormosia fastigiata	27
Angiosperms	Angiosperms	Ormosia paraensis	18
Angiosperms	Angiosperms	Orthopappus angustifolius	112
Angiosperms	Angiosperms	Ossaea amygdaloides	120
Angiosperms	Angiosperms	Ossaea angustifolia	47
Angiosperms	Angiosperms	Ossaea cabraliensis	16
Angiosperms	Angiosperms	Ossaea confertiflora	43
Angiosperms	Angiosperms	Ossaea congestiflora	20
Angiosperms	Angiosperms	Ossaea marginata	53
Angiosperms	Angiosperms	Ossaea meridionalis	28
Angiosperms	Angiosperms	Ossaea sanguinea	43
Angiosperms	Angiosperms	Pabstiella hypnicola	29
Angiosperms	Angiosperms	Pagamea guianensis	40
Angiosperms	Angiosperms	Palicourea blanchetiana	20
Angiosperms	Angiosperms	Palicourea coriacea	26
Angiosperms	Angiosperms	Palicourea corymbifera	37
Angiosperms	Angiosperms	Palicourea crocea	18
Angiosperms	Angiosperms	Palicourea croceoides	16
Angiosperms	Angiosperms	Palicourea guianensis	52
Angiosperms	Angiosperms	Palicourea lasiantha	26
Angiosperms	Angiosperms	Palicourea longiflora	17
Angiosperms	Angiosperms	Palicourea marcgravii	66
Angiosperms	Angiosperms	Palicourea nitidella	27
Angiosperms	Angiosperms	Palicourea rigida	63
Angiosperms	Angiosperms	Palicourea triphylla	18
Angiosperms	Angiosperms	Panicum pilosum	51
Angiosperms	Angiosperms	Panicum rudgei	26
Angiosperms	Angiosperms	Panicum sellowii	28
Angiosperms	Angiosperms	Paralychnophora bicolor	22
Angiosperms	Angiosperms	Paralychnophora harleyi	19
Angiosperms	Angiosperms	Parapiptadenia pterosperma	32
Angiosperms	Angiosperms	Parapiptadenia rigida	92
Angiosperms	Angiosperms	Parkia nitida	22
Angiosperms	Angiosperms	Parkia pendula	36
Angiosperms	Angiosperms	Parkia platycephala	24
Angiosperms	Angiosperms	Parkinsonia aculeata	55
Angiosperms	Angiosperms	Parodiolyra micrantha	21
Angiosperms	Angiosperms	Parodiolyra ramosissima	24
Angiosperms	Angiosperms	Parthenium hysterophorus	22
Angiosperms	Angiosperms	Paspalum arenarium	16
Angiosperms	Angiosperms	Paspalum carinatum	31
Angiosperms	Angiosperms	Paspalum conjugatum	33
Angiosperms	Angiosperms	Paspalum erianthum	20
Angiosperms	Angiosperms	Paspalum gardnerianum	30
Angiosperms	Angiosperms	Paspalum lineare	16
Angiosperms	Angiosperms	Paspalum multicaule	20
Angiosperms	Angiosperms	Paspalum paniculatum	18
Angiosperms	Angiosperms	Paspalum pectinatum	24
Angiosperms	Angiosperms	Paspalum plicatulum	27
Angiosperms	Angiosperms	Pectis brevipedunculata	22
Angiosperms	Angiosperms	Peltogyne confertiflora	31
Angiosperms	Angiosperms	Peltogyne paniculata	23
Angiosperms	Angiosperms	Peltogyne venosa	46
Angiosperms	Angiosperms	Peltophorum dubium	115
Angiosperms	Angiosperms	Pentacalia desiderabilis	64
Angiosperms	Angiosperms	Pentaclethra macroloba	21
Angiosperms	Angiosperms	Perama hirsuta	29
Angiosperms	Angiosperms	Perezia squarrosa	30
Angiosperms	Angiosperms	Periandra coccinea	68
Angiosperms	Angiosperms	Periandra heterophylla	24
Angiosperms	Angiosperms	Periandra mediterranea	207
Angiosperms	Angiosperms	Phanera angulosa	26
Angiosperms	Angiosperms	Phanera glabra	58
Angiosperms	Angiosperms	Phanera microstachya	69
Angiosperms	Angiosperms	Phanera outimouta	37
Angiosperms	Angiosperms	Phanera radiata	33
Angiosperms	Angiosperms	Pharus lappulaceus	39
Angiosperms	Angiosperms	Pharus latifolius	29
Angiosperms	Angiosperms	Phaseolus lunatus	153
Angiosperms	Angiosperms	Phymatidium delicatulum	21
Angiosperms	Angiosperms	Physeterostemon fiaschii	19
Angiosperms	Angiosperms	Picrosia longifolia	31
Angiosperms	Angiosperms	Pimenta pseudocaryophyllus	55
Angiosperms	Angiosperms	Piptadenia adiantoides	48
Angiosperms	Angiosperms	Piptadenia gonoacantha	78
Angiosperms	Angiosperms	Piptadenia paniculata	44
Angiosperms	Angiosperms	Piptadenia stipulacea	50
Angiosperms	Angiosperms	Piptadenia viridiflora	31
Angiosperms	Angiosperms	Piptocarpha angustifolia	51
Angiosperms	Angiosperms	Piptocarpha axillaris	118
Angiosperms	Angiosperms	Piptocarpha leprosa	27
Angiosperms	Angiosperms	Piptocarpha macropoda	81
Angiosperms	Angiosperms	Piptocarpha oblonga	62
Angiosperms	Angiosperms	Piptocarpha pyrifolia	28
Angiosperms	Angiosperms	Piptocarpha quadrangularis	36
Angiosperms	Angiosperms	Piptocarpha ramboi	21
Angiosperms	Angiosperms	Piptocarpha regnellii	31
Angiosperms	Angiosperms	Piptocarpha rotundifolia	109
Angiosperms	Angiosperms	Piptocarpha sellowii	53
Angiosperms	Angiosperms	Piresia leptophylla	22
Angiosperms	Angiosperms	Pitcairnia flammea	82
Angiosperms	Angiosperms	Pitcairnia sprucei	22
Angiosperms	Angiosperms	Pityrocarpa moniliformis	61
Angiosperms	Angiosperms	Plathymenia reticulata	119
Angiosperms	Angiosperms	Platycyamus regnellii	25
Angiosperms	Angiosperms	Platymiscium floribundum	120
Angiosperms	Angiosperms	Platymiscium pubescens	24
Angiosperms	Angiosperms	Platymiscium trinitatis	25
Angiosperms	Angiosperms	Platypodanthera melissifolia	41
Angiosperms	Angiosperms	Platypodium elegans	213
Angiosperms	Angiosperms	Pleiochiton blepharodes	96
Angiosperms	Angiosperms	Pleiochiton ebracteatum	27
Angiosperms	Angiosperms	Plinia pseudodichasiantha	15
Angiosperms	Angiosperms	Plinia rivularis	40
Angiosperms	Angiosperms	Pluchea oblongifolia	37
Angiosperms	Angiosperms	Pluchea sagittalis	120
Angiosperms	Angiosperms	Poecilanthe amazonica	24
Angiosperms	Angiosperms	Poecilanthe parviflora	17
Angiosperms	Angiosperms	Poeppigia procera	56
Angiosperms	Angiosperms	Poincianella bracteosa	41
Angiosperms	Angiosperms	Poincianella gardneriana	18
Angiosperms	Angiosperms	Poincianella laxiflora	27
Angiosperms	Angiosperms	Poincianella microphylla	36
Angiosperms	Angiosperms	Poincianella pluviosa	89
Angiosperms	Angiosperms	Poincianella pyramidalis	80
Angiosperms	Angiosperms	Poiretia angustifolia	20
Angiosperms	Angiosperms	Poiretia latifolia	43
Angiosperms	Angiosperms	Poiretia punctata	40
Angiosperms	Angiosperms	Poiretia tetraphylla	28
Angiosperms	Angiosperms	Polystachya concreta	33
Angiosperms	Angiosperms	Polystachya estrellensis	20
Angiosperms	Angiosperms	Polystachya stenophylla	19
Angiosperms	Angiosperms	Pomaria stipularis	17
Angiosperms	Angiosperms	Porophyllum angustissimum	27
Angiosperms	Angiosperms	Porophyllum lanceolatum	36
Angiosperms	Angiosperms	Porophyllum obscurum	33
Angiosperms	Angiosperms	Porophyllum ruderale	160
Angiosperms	Angiosperms	Portea petropolitana	20
Angiosperms	Angiosperms	Posoqueria latifolia	51
Angiosperms	Angiosperms	Posoqueria longiflora	15
Angiosperms	Angiosperms	Praxelis asperulacea	18
Angiosperms	Angiosperms	Praxelis capillaris	37
Angiosperms	Angiosperms	Praxelis clematidea	63
Angiosperms	Angiosperms	Praxelis kleinioides	68
Angiosperms	Angiosperms	Praxelis pauciflora	42
Angiosperms	Angiosperms	Praxelis sanctopaulensis	25
Angiosperms	Angiosperms	Prescottia oligantha	27
Angiosperms	Angiosperms	Prescottia stachyodes	28
Angiosperms	Angiosperms	Prosthechea fragrans	27
Angiosperms	Angiosperms	Prosthechea vespa	34
Angiosperms	Angiosperms	Pseudananas sagenarius	20
Angiosperms	Angiosperms	Pseudobrickellia angustissima	23
Angiosperms	Angiosperms	Pseudobrickellia brasiliensis	51
Angiosperms	Angiosperms	Pseudognaphalium cheiranthifolium	23
Angiosperms	Angiosperms	Pseudopiptadenia brenanii	22
Angiosperms	Angiosperms	Pseudopiptadenia contorta	81
Angiosperms	Angiosperms	Pseudopiptadenia inaequalis	24
Angiosperms	Angiosperms	Pseudopiptadenia leptostachya	26
Angiosperms	Angiosperms	Psidium acutangulum	62
Angiosperms	Angiosperms	Psidium australe	47
Angiosperms	Angiosperms	Psidium cattleianum	60
Angiosperms	Angiosperms	Psidium densicomum	19
Angiosperms	Angiosperms	Psidium firmum	24
Angiosperms	Angiosperms	Psidium grandifolium	60
Angiosperms	Angiosperms	Psidium guajava	68
Angiosperms	Angiosperms	Psidium guineense	105
Angiosperms	Angiosperms	Psidium laruotteanum	31
Angiosperms	Angiosperms	Psidium luridum	20
Angiosperms	Angiosperms	Psidium myrsinites	46
Angiosperms	Angiosperms	Psidium myrtoides	24
Angiosperms	Angiosperms	Psidium riparium	30
Angiosperms	Angiosperms	Psidium salutare	24
Angiosperms	Angiosperms	Psidium sartorianum	33
Angiosperms	Angiosperms	Psidium striatulum	16
Angiosperms	Angiosperms	Psychotria bahiensis	25
Angiosperms	Angiosperms	Psychotria borucana	18
Angiosperms	Angiosperms	Psychotria capitata	28
Angiosperms	Angiosperms	Psychotria carthagenensis	78
Angiosperms	Angiosperms	Psychotria colorata	32
Angiosperms	Angiosperms	Psychotria cornigera	17
Angiosperms	Angiosperms	Psychotria cupularis	27
Angiosperms	Angiosperms	Psychotria deflexa	51
Angiosperms	Angiosperms	Psychotria gracilenta	19
Angiosperms	Angiosperms	Psychotria hoffmannseggiana	92
Angiosperms	Angiosperms	Psychotria iodotricha	27
Angiosperms	Angiosperms	Psychotria jambosioides	26
Angiosperms	Angiosperms	Psychotria leiocarpa	45
Angiosperms	Angiosperms	Psychotria lupulina	50
Angiosperms	Angiosperms	Psychotria mapourioides	66
Angiosperms	Angiosperms	Psychotria nemorosa	26
Angiosperms	Angiosperms	Psychotria nuda	20
Angiosperms	Angiosperms	Psychotria platypoda	63
Angiosperms	Angiosperms	Psychotria poeppigiana	57
Angiosperms	Angiosperms	Psychotria prunifolia	29
Angiosperms	Angiosperms	Psychotria racemosa	56
Angiosperms	Angiosperms	Psychotria schlechtendaliana	26
Angiosperms	Angiosperms	Psychotria stachyoides	33
Angiosperms	Angiosperms	Psychotria subfusca	19
Angiosperms	Angiosperms	Psychotria suterella	39
Angiosperms	Angiosperms	Psychotria trichophora	18
Angiosperms	Angiosperms	Psychotria vellosiana	83
Angiosperms	Angiosperms	Psyllocarpus asparagoides	25
Angiosperms	Angiosperms	Psyllocarpus laricoides	18
Angiosperms	Angiosperms	Pterocarpus rohrii	104
Angiosperms	Angiosperms	Pterocarpus santalinoides	43
Angiosperms	Angiosperms	Pterocaulon alopecuroides	129
Angiosperms	Angiosperms	Pterocaulon angustifolium	56
Angiosperms	Angiosperms	Pterocaulon balansae	55
Angiosperms	Angiosperms	Pterocaulon lanatum	21
Angiosperms	Angiosperms	Pterocaulon lorentzii	36
Angiosperms	Angiosperms	Pterocaulon polystachyum	17
Angiosperms	Angiosperms	Pterocaulon rugosum	28
Angiosperms	Angiosperms	Pterocaulon virgatum	26
Angiosperms	Angiosperms	Pterodon emarginatus	114
Angiosperms	Angiosperms	Pterodon pubescens	57
Angiosperms	Angiosperms	Pterogyne nitens	89
Angiosperms	Angiosperms	Pterolepis cataphracta	29
Angiosperms	Angiosperms	Pterolepis glomerata	128
Angiosperms	Angiosperms	Pterolepis parnassiifolia	15
Angiosperms	Angiosperms	Pterolepis perpusilla	32
Angiosperms	Angiosperms	Pterolepis polygonoides	35
Angiosperms	Angiosperms	Pterolepis repanda	42
Angiosperms	Angiosperms	Pterolepis trichotoma	34
Angiosperms	Angiosperms	Pueraria phaseoloides	17
Angiosperms	Angiosperms	Quesnelia arvensis	20
Angiosperms	Angiosperms	Quesnelia liboniana	29
Angiosperms	Angiosperms	Quesnelia quesneliana	19
Angiosperms	Angiosperms	Randia armata	38
Angiosperms	Angiosperms	Raulinoreitzia crenulata	72
Angiosperms	Angiosperms	Raulinoreitzia leptophlebia	17
Angiosperms	Angiosperms	Raulinoreitzia tremula	24
Angiosperms	Angiosperms	Rhynchanthera brachyrhyncha	39
Angiosperms	Angiosperms	Rhynchanthera cordata	32
Angiosperms	Angiosperms	Rhynchanthera dichotoma	101
Angiosperms	Angiosperms	Rhynchanthera grandiflora	85
Angiosperms	Angiosperms	Rhynchanthera hispida	21
Angiosperms	Angiosperms	Rhynchanthera novemnervia	25
Angiosperms	Angiosperms	Rhynchosia corylifolia	57
Angiosperms	Angiosperms	Rhynchosia diversifolia	20
Angiosperms	Angiosperms	Rhynchosia edulis	25
Angiosperms	Angiosperms	Rhynchosia melanocarpa	23
Angiosperms	Angiosperms	Rhynchosia minima	59
Angiosperms	Angiosperms	Rhynchosia phaseoloides	69
Angiosperms	Angiosperms	Richardia grandiflora	22
Angiosperms	Angiosperms	Richterago amplexifolia	22
Angiosperms	Angiosperms	Richterago discoidea	42
Angiosperms	Angiosperms	Richterago polymorpha	28
Angiosperms	Angiosperms	Richterago radiata	43
Angiosperms	Angiosperms	Riedeliella graciliflora	25
Angiosperms	Angiosperms	Riencourtia oblongifolia	86
Angiosperms	Angiosperms	Riencourtia tenuifolia	28
Angiosperms	Angiosperms	Rolandra fruticosa	48
Angiosperms	Angiosperms	Ronabea latifolia	24
Angiosperms	Angiosperms	Rudgea cornifolia	25
Angiosperms	Angiosperms	Rudgea coronata	15
Angiosperms	Angiosperms	Rudgea erioloba	19
Angiosperms	Angiosperms	Rudgea jasminoides	43
Angiosperms	Angiosperms	Rudgea sessilis	15
Angiosperms	Angiosperms	Rudgea stipulacea	17
Angiosperms	Angiosperms	Rudgea viburnoides	53
Angiosperms	Angiosperms	Sabicea brasiliensis	42
Angiosperms	Angiosperms	Sabicea villosa	20
Angiosperms	Angiosperms	Sacoila lanceolata	71
Angiosperms	Angiosperms	Salpinga margaritacea	26
Angiosperms	Angiosperms	Salpinga secunda	33
Angiosperms	Angiosperms	Salzmannia nitida	25
Angiosperms	Angiosperms	Sandemania hoehnei	18
Angiosperms	Angiosperms	Sauroglossum nitidum	21
Angiosperms	Angiosperms	Scaphyglottis stellata	17
Angiosperms	Angiosperms	Schizachyrium sanguineum	26
Angiosperms	Angiosperms	Schizachyrium tenerum	18
Angiosperms	Angiosperms	Schizolobium parahyba	37
Angiosperms	Angiosperms	Schlechtendalia luzulifolia	16
Angiosperms	Angiosperms	Senecio adamantinus	33
Angiosperms	Angiosperms	Senecio bonariensis	27
Angiosperms	Angiosperms	Senecio brasiliensis	161
Angiosperms	Angiosperms	Senecio crassiflorus	26
Angiosperms	Angiosperms	Senecio grisebachii	23
Angiosperms	Angiosperms	Senecio heterotrichius	24
Angiosperms	Angiosperms	Senecio icoglossus	54
Angiosperms	Angiosperms	Senecio juergensii	27
Angiosperms	Angiosperms	Senecio langei	22
Angiosperms	Angiosperms	Senecio leptolobus	39
Angiosperms	Angiosperms	Senecio leptoschizus	21
Angiosperms	Angiosperms	Senecio oleosus	54
Angiosperms	Angiosperms	Senecio paulensis	17
Angiosperms	Angiosperms	Senecio pinnatus	33
Angiosperms	Angiosperms	Senecio pohlii	36
Angiosperms	Angiosperms	Senecio pulcher	31
Angiosperms	Angiosperms	Senecio selloi	35
Angiosperms	Angiosperms	Senecio westermanii	16
Angiosperms	Angiosperms	Senegalia bahiensis	36
Angiosperms	Angiosperms	Senegalia bonariensis	18
Angiosperms	Angiosperms	Senegalia lacerans	19
Angiosperms	Angiosperms	Senegalia langsdorffii	29
Angiosperms	Angiosperms	Senegalia martiusiana	52
Angiosperms	Angiosperms	Senegalia multipinnata	31
Angiosperms	Angiosperms	Senegalia nitidifolia	27
Angiosperms	Angiosperms	Senegalia polyphylla	206
Angiosperms	Angiosperms	Senegalia recurva	18
Angiosperms	Angiosperms	Senegalia riparia	36
Angiosperms	Angiosperms	Senegalia tenuifolia	49
Angiosperms	Angiosperms	Senegalia velutina	22
Angiosperms	Angiosperms	Senna acuruensis	51
Angiosperms	Angiosperms	Senna affinis	38
Angiosperms	Angiosperms	Senna alata	56
Angiosperms	Angiosperms	Senna angulata	25
Angiosperms	Angiosperms	Senna cana	90
Angiosperms	Angiosperms	Senna cernua	25
Angiosperms	Angiosperms	Senna corifolia	17
Angiosperms	Angiosperms	Senna corymbosa	27
Angiosperms	Angiosperms	Senna gardneri	23
Angiosperms	Angiosperms	Senna hirsuta	39
Angiosperms	Angiosperms	Senna latifolia	20
Angiosperms	Angiosperms	Senna macranthera	231
Angiosperms	Angiosperms	Senna multijuga	242
Angiosperms	Angiosperms	Senna neglecta	58
Angiosperms	Angiosperms	Senna oblongifolia	26
Angiosperms	Angiosperms	Senna obtusifolia	96
Angiosperms	Angiosperms	Senna occidentalis	114
Angiosperms	Angiosperms	Senna pendula	160
Angiosperms	Angiosperms	Senna pilifera	37
Angiosperms	Angiosperms	Senna quinquangulata	43
Angiosperms	Angiosperms	Senna reniformis	40
Angiosperms	Angiosperms	Senna reticulata	32
Angiosperms	Angiosperms	Senna rugosa	128
Angiosperms	Angiosperms	Senna silvestris	187
Angiosperms	Angiosperms	Senna spectabilis	84
Angiosperms	Angiosperms	Senna splendida	89
Angiosperms	Angiosperms	Senna tapajozensis	23
Angiosperms	Angiosperms	Senna trachypus	24
Angiosperms	Angiosperms	Senna velutina	70
Angiosperms	Angiosperms	Sesbania exasperata	24
Angiosperms	Angiosperms	Sesbania punicea	63
Angiosperms	Angiosperms	Sesbania virgata	56
Angiosperms	Angiosperms	Setaria parviflora	61
Angiosperms	Angiosperms	Setaria tenax	17
Angiosperms	Angiosperms	Simira rubescens	24
Angiosperms	Angiosperms	Siphanthera arenaria	17
Angiosperms	Angiosperms	Siphanthera cordata	21
Angiosperms	Angiosperms	Siphanthera paludosa	19
Angiosperms	Angiosperms	Siphoneugena densiflora	21
Angiosperms	Angiosperms	Siphoneugena reitzii	38
Angiosperms	Angiosperms	Smallanthus connatus	38
Angiosperms	Angiosperms	Solidago chilensis	160
Angiosperms	Angiosperms	Soliva sessilis	39
Angiosperms	Angiosperms	Sommerfeltia spinulosa	29
Angiosperms	Angiosperms	Sonchus asper	24
Angiosperms	Angiosperms	Sonchus oleraceus	72
Angiosperms	Angiosperms	Sophora tomentosa	54
Angiosperms	Angiosperms	Specklinia grobyi	38
Angiosperms	Angiosperms	Sphagneticola trilobata	100
Angiosperms	Angiosperms	Spilanthes nervosa	23
Angiosperms	Angiosperms	Staelia virgata	20
Angiosperms	Angiosperms	Steinchisma hians	17
Angiosperms	Angiosperms	Steinchisma laxa	42
Angiosperms	Angiosperms	Stenachaenium campestre	31
Angiosperms	Angiosperms	Stenachaenium megapotamicum	19
Angiosperms	Angiosperms	Stenocephalum apiculatum	30
Angiosperms	Angiosperms	Stenocephalum hexanthum	21
Angiosperms	Angiosperms	Stenocephalum megapotamicum	115
Angiosperms	Angiosperms	Stevia cinerascens	24
Angiosperms	Angiosperms	Stevia collina	42
Angiosperms	Angiosperms	Stevia heptachaeta	19
Angiosperms	Angiosperms	Stevia lundiana	34
Angiosperms	Angiosperms	Stevia veronicae	21
Angiosperms	Angiosperms	Stifftia chrysantha	49
Angiosperms	Angiosperms	Stigmatosema polyaden	16
Angiosperms	Angiosperms	Stilpnopappus pratensis	27
Angiosperms	Angiosperms	Stilpnopappus tomentosus	41
Angiosperms	Angiosperms	Stilpnopappus trichospiroides	24
Angiosperms	Angiosperms	Stomatanthes trigonus	15
Angiosperms	Angiosperms	Streptogyna americana	22
Angiosperms	Angiosperms	Struchium sparganophorum	24
Angiosperms	Angiosperms	Stryphnodendron adstringens	64
Angiosperms	Angiosperms	Stryphnodendron polyphyllum	42
Angiosperms	Angiosperms	Stryphnodendron pulcherrimum	65
Angiosperms	Angiosperms	Stryphnodendron rotundifolium	69
Angiosperms	Angiosperms	Stylosanthes angustifolia	28
Angiosperms	Angiosperms	Stylosanthes bracteata	19
Angiosperms	Angiosperms	Stylosanthes capitata	97
Angiosperms	Angiosperms	Stylosanthes gracilis	71
Angiosperms	Angiosperms	Stylosanthes grandifolia	22
Angiosperms	Angiosperms	Stylosanthes guianensis	269
Angiosperms	Angiosperms	Stylosanthes humilis	55
Angiosperms	Angiosperms	Stylosanthes leiocarpa	23
Angiosperms	Angiosperms	Stylosanthes macrocephala	61
Angiosperms	Angiosperms	Stylosanthes montevidensis	31
Angiosperms	Angiosperms	Stylosanthes scabra	206
Angiosperms	Angiosperms	Stylosanthes viscosa	151
Angiosperms	Angiosperms	Swartzia acuminata	48
Angiosperms	Angiosperms	Swartzia acutifolia	24
Angiosperms	Angiosperms	Swartzia anomala	17
Angiosperms	Angiosperms	Swartzia apetala	95
Angiosperms	Angiosperms	Swartzia arborescens	68
Angiosperms	Angiosperms	Swartzia argentea	29
Angiosperms	Angiosperms	Swartzia auriculata	20
Angiosperms	Angiosperms	Swartzia brachyrachis	40
Angiosperms	Angiosperms	Swartzia corrugata	20
Angiosperms	Angiosperms	Swartzia cuspidata	28
Angiosperms	Angiosperms	Swartzia flaemingii	69
Angiosperms	Angiosperms	Swartzia grandifolia	23
Angiosperms	Angiosperms	Swartzia ingifolia	25
Angiosperms	Angiosperms	Swartzia laevicarpa	72
Angiosperms	Angiosperms	Swartzia lamellata	17
Angiosperms	Angiosperms	Swartzia laurifolia	30
Angiosperms	Angiosperms	Swartzia leptopetala	26
Angiosperms	Angiosperms	Swartzia macrostachya	65
Angiosperms	Angiosperms	Swartzia myrtifolia	54
Angiosperms	Angiosperms	Swartzia panacoco	26
Angiosperms	Angiosperms	Swartzia pendula	35
Angiosperms	Angiosperms	Swartzia polyphylla	51
Angiosperms	Angiosperms	Swartzia recurva	58
Angiosperms	Angiosperms	Swartzia reticulata	20
Angiosperms	Angiosperms	Swartzia sericea	27
Angiosperms	Angiosperms	Swartzia simplex	76
Angiosperms	Angiosperms	Swartzia tessmannii	33
Angiosperms	Angiosperms	Swartzia ulei	27
Angiosperms	Angiosperms	Sweetia fruticosa	35
Angiosperms	Angiosperms	Symphyopappus casarettoi	35
Angiosperms	Angiosperms	Symphyopappus compressus	69
Angiosperms	Angiosperms	Symphyopappus cuneatus	32
Angiosperms	Angiosperms	Symphyopappus decussatus	30
Angiosperms	Angiosperms	Symphyopappus itatiayensis	49
Angiosperms	Angiosperms	Symphyopappus reticulatus	46
Angiosperms	Angiosperms	Symphyotrichum squamatum	58
Angiosperms	Angiosperms	Synedrella nodiflora	37
Angiosperms	Angiosperms	Syzygium cumini	36
Angiosperms	Angiosperms	Tachigali aurea	46
Angiosperms	Angiosperms	Tachigali denudata	33
Angiosperms	Angiosperms	Tachigali guianensis	17
Angiosperms	Angiosperms	Tachigali paniculata	59
Angiosperms	Angiosperms	Tachigali paratyensis	30
Angiosperms	Angiosperms	Tachigali rubiginosa	30
Angiosperms	Angiosperms	Tachigali rugosa	30
Angiosperms	Angiosperms	Tachigali subvelutina	22
Angiosperms	Angiosperms	Tachigali vulgaris	87
Angiosperms	Angiosperms	Tagetes minuta	115
Angiosperms	Angiosperms	Tamarindus indica	29
Angiosperms	Angiosperms	Taralea oppositifolia	51
Angiosperms	Angiosperms	Tephrosia adunca	33
Angiosperms	Angiosperms	Teramnus uncinatus	23
Angiosperms	Angiosperms	Tibouchina aegopogon	51
Angiosperms	Angiosperms	Tibouchina arborea	65
Angiosperms	Angiosperms	Tibouchina aspera	44
Angiosperms	Angiosperms	Tibouchina asperior	30
Angiosperms	Angiosperms	Tibouchina barbigera	34
Angiosperms	Angiosperms	Tibouchina barnebyana	53
Angiosperms	Angiosperms	Tibouchina blanchetiana	75
Angiosperms	Angiosperms	Tibouchina candolleana	81
Angiosperms	Angiosperms	Tibouchina canescens	27
Angiosperms	Angiosperms	Tibouchina cardinalis	31
Angiosperms	Angiosperms	Tibouchina cerastifolia	117
Angiosperms	Angiosperms	Tibouchina clavata	77
Angiosperms	Angiosperms	Tibouchina clinopodifolia	97
Angiosperms	Angiosperms	Tibouchina corymbosa	18
Angiosperms	Angiosperms	Tibouchina debilis	17
Angiosperms	Angiosperms	Tibouchina dubia	36
Angiosperms	Angiosperms	Tibouchina elegans	18
Angiosperms	Angiosperms	Tibouchina estrellensis	92
Angiosperms	Angiosperms	Tibouchina fissinervia	116
Angiosperms	Angiosperms	Tibouchina fothergillae	94
Angiosperms	Angiosperms	Tibouchina foveolata	21
Angiosperms	Angiosperms	Tibouchina francavillana	29
Angiosperms	Angiosperms	Tibouchina frigidula	40
Angiosperms	Angiosperms	Tibouchina gardneriana	37
Angiosperms	Angiosperms	Tibouchina gaudichaudiana	22
Angiosperms	Angiosperms	Tibouchina gracilis	190
Angiosperms	Angiosperms	Tibouchina granulosa	93
Angiosperms	Angiosperms	Tibouchina hatschbachii	20
Angiosperms	Angiosperms	Tibouchina herbacea	55
Angiosperms	Angiosperms	Tibouchina heteromalla	229
Angiosperms	Angiosperms	Tibouchina hospita	38
Angiosperms	Angiosperms	Tibouchina lhotzkyana	19
Angiosperms	Angiosperms	Tibouchina macrochiton	16
Angiosperms	Angiosperms	Tibouchina martialis	63
Angiosperms	Angiosperms	Tibouchina martiusiana	25
Angiosperms	Angiosperms	Tibouchina mutabilis	49
Angiosperms	Angiosperms	Tibouchina oreophila	23
Angiosperms	Angiosperms	Tibouchina pereirae	68
Angiosperms	Angiosperms	Tibouchina pilosa	46
[truncated: 2,343 more rows]
